# Supplementary material for: Assessing the flow to low-income urban areas of conservation and environmental funds approved by California’s Proposition 84
Source: PLoS One. 2019 Feb 7;14(2):e0211925. doi: 10.1371/journal.pone.0211925 (PMC6366786; doi:10.1371/journal.pone.0211925)
Supplement: S1 File — (CSV) [file pone.0211925.s001.csv]

UIDs	ReferenceNumber	AB31	Chapter	Title	PropContributedFunds	TotalProjectAmount	Implemented By	Objective	ProjectTypes	ProjectStatus	Lat	Lon	Flag	Local / Regional	GeometryTypes	Ref_Status	Note	ASSEM_DSTR	CONG_DSTR	SEN_DSTR	SRPREC_KEY	SRPREC	PR_84_Y	Total84Votes	PercYes84_inSA	percYes84_ASSEM	PercYes84_CONG	PercYes84_SEN	BLO_GEOID	BG_GEOID	TRACT_GEOID	CNTY_GEOID	UrbanRural	UrbanAcres	50%UrbanRural	Perc Urban	SA_Acres	County	Place	CES Population	CESScore	PercentileRange	CESCodedGroups	CESDeciles	ozone	ozonePctl	pm	pmPctl	diesel
32	4265-P84E-5800832	No	2	Emergency project for Verderame Castlewood, LLC	193900	193900	Verderame Castlewood, LLC	Funding assistance in response to an emergency situation	Infrastructure Improvement	Complete but Not Fully Paid	37.50584444	-122.3148639	Incompatible	Not Reviewed (Incompatible)	Point	Unique, no duplicates		22	14	13	060812115	2115	235	447	0.525727069	0.583807287	0.595203065	0.620935894	060816089004025	060816089004	06081608900	06081	Urban	502.574151	Urban	1	502.574151	San Mateo	Belmont	6556	10.43272972	11-15%	3	2	0	0	7.957282488	23.43907351	9.13
41	4265-P84E-5500042-001	No	2	Emergency project for Belleview Oaks Mutual Water Company	1890	1890	Belleview Oaks Mutual Water Company	Funding assistance in response to an emergency situation	Infrastructure Improvement	Complete and Fully Paid	37.9840911	-120.3821381	Incompatible	Not Reviewed (Incompatible)	Point	Unique, no duplicates		05	04	08	061098	8	165	357	0.462184874	0.481794598	0.396771611	0.640361645	061090012003009	061090012003	06109001200	06109	Urban	502.5741569	Urban	1	502.5741569	Tuolumne	Sonora	3678	23.68734769	46-50%	10	5	0.1167	66.5974109	6.303887455	7.766868077	0.52
65	4265-P84E-5400957-004	No	2	Emergency project for West Goshen Mutual Water Company	250000	1256000	West Goshen Mutual Water Company	Funding assistance in response to an emergency situation	Infrastructure Improvement	Complete and Fully Paid	36.3510616	-119.4201204	Incompatible	Not Reviewed (Incompatible)	Point	Unique, no duplicates		26	22	14	0610764400	64400	159	277	0.57400722	0.463021312	0.38191251	0.425908102	061070009004010	061070009004	06107000900	06107	Urban	394.8588701	Urban	0.785672851	502.5741562	Tulare	Goshen	8171	61.17482123	96-100% (highest scores)	20	10	0.383776	89.02029727	15.11995316	98.32578046	5.92
47	4265-P84E-5400957-002	No	2	Emergency project for West Goshen Mutual Water Company	9726	9726	West Goshen Mutual Water Company	Funding assistance in response to an emergency situation	Infrastructure Improvement	Complete and Fully Paid	36.3510616	-119.4201204	Incompatible	Not Reviewed (Incompatible)	Point	Unique, no duplicates		26	22	14	0610764400	64400	159	277	0.57400722	0.463021312	0.38191251	0.425908102	061070009004010	061070009004	06107000900	06107	Urban	394.8588701	Urban	0.785672851	502.5741562	Tulare	Goshen	8171	61.17482123	96-100% (highest scores)	20	10	0.383776	89.02029727	15.11995316	98.32578046	5.92
30	4265-P84E-5400641-001	No	2	Emergency project for Teviston Community Services District	10922	10922	Teviston Community Services District	Funding assistance in response to an emergency situation	Infrastructure Improvement	Complete and Fully Paid	35.93533889	-119.2821889	Incompatible	Not Reviewed (Incompatible)	Point	Unique, no duplicates		26	21	14	0610750202	50202	231	348	0.663793103	0.463021312	0.427541229	0.425908102	061070042001119	061070042001	06107004200	06107	Urban	349.8505227	Urban	0.696117216	502.5741568	Tulare	Teviston	6529	54.66380447	96-100% (highest scores)	20	10	0.265209	81.54067444	14.4540214	97.18026183	4.31
29	4265-P84E-5400567	No	2	Emergency project for Tooleville Mutual Nonprofit Water Association	10047.94	10047.94	Tooleville Mutual Nonprofit Water Association	Funding assistance in response to an emergency situation	Infrastructure Improvement	Complete but Not Fully Paid	36.2960613	-119.1420517	Incompatible	Not Reviewed (Incompatible)	Point	Unique, no duplicates		26	22	16	0610753199	53199	294	761	0.386333771	0.463021312	0.38191251	0.523878469	061070015011052	061070015011	06107001501	06107	Urban	499.3685886	Urban	0.993621704	502.5741554	Tulare	Exeter	5258	29.23607733	61-65%	13	7	0.477125	92.88796548	12.85611765	89.77844914	7.46
28	4265-P84E-5400550-001	No	2	Emergency project for County of Tulare (Seville Water Company)	50000	50000	County of Tulare	Funding assistance in response to an emergency situation	Infrastructure Improvement	Complete and Fully Paid	36.51583333	-119.2230556	Incompatible	Not Reviewed (Incompatible)	Point	Unique, no duplicates		23	23	08	06107861	861	44	187	0.235294118	0.65878965	0.557587036	0.640361645	061070001003134	061070001003	06107000100	06107	Rural	0	Rural	0	502.5741562	Tulare		5142	29.02229521	61-65%	13	7	0.671765	96.56384849	6.663584628	9.642497482	0.14
27	4265-P84E-5400542-001	No	2	Emergency project for Ducor Community Services District	16524.86	16524.86	Ducor Community Services District	Funding assistance in response to an emergency situation	Infrastructure Improvement	Complete but Not Fully Paid	36.07019722	-119.0174889	Incompatible	Not Reviewed (Incompatible)	Point	Unique, no duplicates		26	23	14	06107124598	124598	373	762	0.489501312	0.463021312	0.557587036	0.425908102	061070038022056	061070038022	06107003802	06107	Urban	502.5741542	Urban	1	502.5741542	Tulare	Porterville	4123	42.9995996	81-85%	17	9	0.355934	87.51797986	12.18947326	72.25579053	10.59
26	4265-P84E-5301002-002	No	2	Emergency project for Lewiston Community Services District	29117.67	29117.67	Lewiston Community Services District	Funding assistance in response to an emergency situation	Infrastructure Improvement	Complete and Fully Paid	40.6992	-122.8049194	Incompatible	Not Reviewed (Incompatible)	Point	Unique, no duplicates		02	02	02	061054	4	238	683	0.348462665	0.350531295	0.374106017	0.527902132	061050001012040	061050001012	06105000101	06105	Rural	0	Rural	0	502.5741527	Trinity	Lewiston	2867	8.386311856	6-10%	2	1	0	0	2.872623481	0.163645519	0.12
48	4265-P84E-5301002-001	No	2	Emergency project for Lewiston Community Services District	5480	5480	Lewiston Community Services District	Funding assistance in response to an emergency situation	Infrastructure Improvement	Complete and Fully Paid	40.6992	-122.8049194	Incompatible	Not Reviewed (Incompatible)	Point	Unique, no duplicates		02	02	02	061054	4	238	683	0.348462665	0.350531295	0.374106017	0.527902132	061050001012040	061050001012	06105000101	06105	Rural	0	Rural	0	502.5741527	Trinity	Lewiston	2867	8.386311856	6-10%	2	1	0	0	2.872623481	0.163645519	0.12
45	4265-P84E-5200007-001	No	2	Emergency project for Howell Lakeside Marina	5863	5863	Howell Lakeside Marina	Funding assistance in response to an emergency situation	Infrastructure Improvement	Complete and Fully Paid	40.1784886	-122.2358302	Incompatible	Not Reviewed (Incompatible)	Point	Unique, no duplicates		03	01	04	0610312080	12080	218	611	0.356792144	0.398966761	0.50652437	0.381311739	061030005003078	061030005003	06103000500	06103	Urban	502.5741561	Urban	1	502.5741561	Tehama	Red Bluff	5507	27.5586922	56-60%	12	6	0.018995	38.90043152	7.552901285	18.15206445	7.75
25	4265-P84E-5100136-001	No	2	Emergency project for East Nicolaus Joint Union High School District	19210.42	19210.42	East Nicolaus Joint Union High School District	Funding assistance in response to an emergency situation	Infrastructure Improvement	Complete and Fully Paid	38.910575	-121.526475	Incompatible	Not Reviewed (Incompatible)	Point	Unique, no duplicates		03	03	04	0610168	68	164	522	0.314176245	0.398966761	0.45567306	0.381311739	061010511002031	061010511002	06101051100	06101	Rural	0	Rural	0	502.5741531	Sutter	East Nicolaus	2551	30.07688982	61-65%	13	7	0.013959	33.5624101	7.433168487	16.35196375	5
23	4265-P84E-4400598-002	No	2	Emergency project for Puresource Water Inc.	192923.04	192923.04	Puresource Water Inc.	Funding assistance in response to an emergency situation	Infrastructure Improvement	Project Implementation	37.01303611	-121.9009167	Incompatible	Not Reviewed (Incompatible)	Point	PCF were Summed, same ref and lat/long		29	20	17	060872068	2068	202	323	0.625386997	0.459356784	0.525808531	0.438941561	060871220022015	060871220022	06087122002	06087	Urban	126.645241	Rural	0.251993144	502.5741543	Santa Cruz	Aptos	3349	6.061667432	1-5% (lowest scores)	1	1	0	0	7.467896523	16.94360524	0.69
22	4265-P84E-4400598-001	No	2	Emergency project for Puresource Water Inc.	25787.15	25787.15	Puresource Water Inc.	Funding assistance in response to an emergency situation	Infrastructure Improvement	Complete but Not Fully Paid	37.01303611	-121.9009167	Incompatible	Not Reviewed (Incompatible)	Point	Unique, no duplicates		29	20	17	060872068	2068	202	323	0.625386997	0.459356784	0.525808531	0.438941561	060871220022015	060871220022	06087122002	06087	Urban	126.645241	Rural	0.251993144	502.5741543	Santa Cruz	Aptos	3349	6.061667432	1-5% (lowest scores)	1	1	0	0	7.467896523	16.94360524	0.69
21	4265-P84E-3901424-001	No	2	Emergency project for San Joaquin County Office of Education	100000	100000	San Joaquin County of Education	Funding assistance in response to an emergency situation	Infrastructure Improvement	Complete and Fully Paid	37.90611944	-121.2314639	Incompatible	Not Reviewed (Incompatible)	Point	Unique, no duplicates		13	09	05	060770011156	0011156	101	145	0.696551724	0.756125509	0.730105708	0.526292545	060770038033021	060770038033	06077003803	06077	Urban	500.5104024	Urban	0.995893631	502.5741573	San Joaquin	Stockton	5281	63.5020117	96-100% (highest scores)	20	10	0.027319	46.12434074	9.334952442	43.37865055	12.44
44	4265-P84E-3400172-001	No	2	Emergency project for Tokay Park Water Company	9096.87	9096.87	Tokay Park Water Company	Funding assistance in response to an emergency situation	Infrastructure Improvement	Complete and Fully Paid	38.5815719	-121.4943996	Incompatible	Not Reviewed (Incompatible)	Point	Unique, no duplicates		07	06	06	0606741106	41106	152	229	0.663755459	0.565748104	0.610048282	0.570504134	060670011011011	060670011011	06067001101	06067	Urban	502.574156	Urban	1	502.574156	Sacramento	Sacramento	2047	28.70269336	61-65%	13	7	0.0312	48.21799584	9.054190472	39.06092649	34
46	4265-P84E-3310009-001	No	2	Emergency project for Eastern Municipal Water District	1205.17	1205.17	Eastern Municipal Water District	Funding assistance in response to an emergency situation	Infrastructure Improvement	Complete and Fully Paid	33.76156389	-117.1834528	Incompatible	Not Reviewed (Incompatible)	Point	Unique, no duplicates		61	41	31	06065UNASSIGN	UNASSIGN	0	0		0.541889287	0.451269535	0.482755872	060650427301010	060650427301	06065042730	06065	Rural	83.37841483	Rural	0.165902711	502.5741554	Riverside	Perris	5338	32.87716295	66-70%	14	7	0.665408	96.48393799	8.30237602	27.60574018	9.56
42	4265-P84E-3302093-001	No	2	Emergency project for County Water of Riverside	9289.35	9289.35	County Water of Riverside	Funding assistance in response to an emergency situation	Infrastructure Improvement	Complete and Fully Paid	33.9166805	-117.9000604	Incompatible	Not Reviewed (Incompatible)	Point	Unique, no duplicates		55	39	29	060590005319	0005319	139	286	0.486013986	0.629266173	0.598776885	0.466814881	060590015044011	060590015044	06059001504	06059	Urban	502.5741539	Urban	1	502.5741539	Orange	Brea	4605	28.1827706	56-60%	12	6	0.055871	55.47386927	12.65259046	85.08308157	16.7
35	4265-P84E-2701295-001	No	2	Emergency project for Esalen Institute	7505.27	7505.27	Esalen Institute	Funding assistance in response to an emergency situation	Infrastructure Improvement	Complete and Fully Paid	36.132475	-121.6454361	Incompatible	Not Reviewed (Incompatible)	Point	Unique, no duplicates		30	20	17	060539555	9555	91	141	0.645390071	0.465671326	0.525808531	0.438941561	060530115021204	060530115021	06053011502	06053	Rural	0	Rural	0	320.1512664	Monterey		1710	5.191476309	1-5% (lowest scores)	1	1	0	0	5.33045966	4.418429003	0.07
34	4265-P84E-2701279-002	No	2	Emergency project for Coastlands Mutual Water Company	6770.94	6770.94	Coastlands Mutual Water Company	Funding assistance in response to an emergency situation	Infrastructure Improvement	Complete and Fully Paid	36.25251	-121.7827	Incompatible	Not Reviewed (Incompatible)	Point	Unique, no duplicates		30	20	17	060535118	5118	206	325	0.633846154	0.465671326	0.525808531	0.438941561	060530115021034	060530115021	06053011502	06053	Rural	0	Rural	0	502.5741527	Monterey		1710	5.191476309	1-5% (lowest scores)	1	1	0	0	5.33045966	4.418429003	0.07
36	4265-P84E-2701263-001	No	2	Emergency project for Partington Mutual Water Company	10000	10000	Partington Mutual Water Company	Funding assistance in response to an emergency situation	Infrastructure Improvement	Complete and Fully Paid	36.25251	-121.7827	Incompatible	Not Reviewed (Incompatible)	Point	Unique, no duplicates		30	20	17	060535118	5118	206	325	0.633846154	0.465671326	0.525808531	0.438941561	060530115021034	060530115021	06053011502	06053	Rural	0	Rural	0	502.5741527	Monterey		1710	5.191476309	1-5% (lowest scores)	1	1	0	0	5.33045966	4.418429003	0.07
17	4265-P84E-2700541-001	No	2	Emergency project for Del Monte Farms Road Water System #3	250000	250000	Del Monte Farms Road Water System # 3	Funding assistance in response to an emergency situation	Infrastructure Improvement	Complete and Fully Paid	36.7619511	-121.7517702	Incompatible	Not Reviewed (Incompatible)	Point	Unique, no duplicates		29	20	17	060532027	2027	295	421	0.700712589	0.459356784	0.525808531	0.438941561	060530104003001	060530104003	06053010400	06053	Urban	377.2175481	Urban	0.750570923	502.5741556	Monterey	Castroville	6481	29.00990105	61-65%	13	7	0	0	5.577330188	5.412890232	5.04
16	4265-P84E-2310007-001	No	2	Emergency project for North Gualala Water Co.	169687.65	169687.65	North Gualala Water Co.	Funding assistance in response to an emergency situation	Infrastructure Improvement	Complete and Fully Paid	38.77011944	-123.5308389	Incompatible	Not Reviewed (Incompatible)	Point	Unique, no duplicates		02	02	02	06045500008	500008	170	308	0.551948052	0.350531295	0.374106017	0.527902132	060450111023130	060450111023	06045011102	06045	Rural	0	Rural	0	400.4385088	Mendocino		3915	17.90979204	31-35%	7	4	0	0	0	0	0.18
15	4265-P84E-2000511-002	No	2	Emergency project for Madera County Maintenance District No. 85 - Valeta	20000	20000	Madera County Maintenance District No. 85 - Valeta	Funding assistance in response to an emergency situation	Infrastructure Improvement	Complete and Fully Paid	36.9747	-120.0816778	Incompatible	Not Reviewed (Incompatible)	Point	Unique, no duplicates		05	16	12	060393214	3214	165	343	0.481049563	0.481794598	0.607638425	0.498541199	060390005032025	060390005032	06039000503	06039	Urban	502.5741572	Urban	1	502.5741572	Madera	Madera	8539	40.06146556	81-85%	17	9	0.114008	66.2617868	12.50776381	79.55689829	4.63
14	4265-P84E-1710006	No	2	Emergency project for Konocti County Water District	20000	20000	Konocti County Water District	Funding assistance in response to an emergency situation	Infrastructure Improvement	Complete but Not Fully Paid	38.94738056	-122.6163139	Incompatible	Not Reviewed (Incompatible)	Point	Unique, no duplicates		04	03	02	06033217	217	151	297	0.508417508	0.41299262	0.45567306	0.527902132	060330007021088	060330007021	06033000702	06033	Urban	482.9239322	Urban	0.96090085	502.5741544	Lake	Clearlake	4029	14.11799348	21-25%	5	3	0	0	3.95134644	0.742698892	0.18
13	4265-P84E-1700563	No	2	Emergency project for County of Lake (Mt. Hannah)	250000	250000	County of Lake	Funding assistance in response to an emergency situation	Infrastructure Improvement	Complete but Not Fully Paid	39.04339167	-122.9150917	Incompatible	Not Reviewed (Incompatible)	Point	Unique, no duplicates		04	05	02	06033414	414	165	340	0.485294118	0.41299262	0.606138979	0.527902132	060330004002070	060330004002	06033000400	06033	Urban	316.3789529	Urban	0.629516953	502.5741582	Lake	Lakeport	5574	15.74668588	26-30%	6	3	0	0	3.557401931	0.415407855	0.8
37	4265-P84E-1502744-001	No	2	Emergency project for 60th Street Water Association	7063.36	7063.36	60th Street Water Association	Funding assistance in response to an emergency situation	Infrastructure Improvement	Complete and Fully Paid	34.8504973	-118.2379189	Incompatible	Not Reviewed (Incompatible)	Point	Unique, no duplicates		36	23	16	060290003450	0003450	120	395	0.303797468	0.43800156	0.557587036	0.523878469	060290055061539	060290055061	06029005506	06029	Urban	113.5982422	Rural	0.226032795	502.5741611	Kern	Rosamond	5998	31.4406765	66-70%	14	7	0.233097	79.01550264	6.978050297	11.35448137	2.11
11	4265-P84E-1500475-001	No	2	Emergency project for Krista Mutual Water Company	47000	47000	Krista Mutual Water Company	Funding assistance in response to an emergency situation	Infrastructure Improvement	Complete and Fully Paid	34.81969444	-119.0046583	Incompatible	Not Reviewed (Incompatible)	Point	Unique, no duplicates		34	23	16	060290002845	0002845	144	370	0.389189189	0.403699933	0.557587036	0.523878469	060290033051023	060290033051	06029003305	06029	Rural	139.2527135	Rural	0.27707894	502.5741522	Kern	Lake of the Woods	3608	14.30286826	21-25%	5	3	0.146887	70.62490011	10.95045858	61.20342397	1.29
10	4265-P84E-1500455	No	2	Emergency project for Rosamond Community Services District	95100	95100	Rosamond Community Services District	Funding assistance in response to an emergency situation	Infrastructure Improvement	Complete but Not Fully Paid	34.86675	-118.1937417	Incompatible	Not Reviewed (Incompatible)	Point	Unique, no duplicates		36	23	16	060290003023	0003023	121	321	0.37694704	0.43800156	0.557587036	0.523878469	060290058011041	060290058011	06029005801	06029	Rural	274.7283039	Urban	0.546642325	502.5741536	Kern	Rosamond	5997	13.89536921	21-25%	5	3	0.191097	75.56336903	6.034427757	6.873111782	6.17
8	4265-P84E-1500327	No	2	Emergency project for Rancho Seco, Inc.	33500	33500	Rancho Seco, Inc.	Funding assistance in response to an emergency situation	Infrastructure Improvement	Complete but Not Fully Paid	35.281425	-117.9924417	Incompatible	Not Reviewed (Incompatible)	Point	Unique, no duplicates		34	23	16	060297001181	7001181	27	79	0.341772152	0.403699933	0.557587036	0.523878469	060290065002347	060290065002	06029006500	06029	Rural	0	Rural	0	502.57415	Kern		5152	25.57966283	51-55%	11	6	0.075794	59.96483938	4.725197337	1.762336354	1.02
7	4265-P84E-1500289-003	No	2	Emergency project for Athal Mutual Water Company	240000	240000	Athal Mutual Water Company	Funding assistance in response to an emergency situation	Infrastructure Improvement	Complete and Fully Paid	35.30383056	-118.9132361	Incompatible	Not Reviewed (Incompatible)	Point	Unique, no duplicates		32	21	14	060297001298	7001298	30	68	0.441176471	0.371947832	0.427541229	0.425908102	060290062011017	060290062011	06029006201	06029	Urban	246.6075123	Rural	0.490688807	502.5741544	Kern	Fuller Acres	2877	59.97610545	96-100% (highest scores)	20	10	0.505605	93.65510628	16.39444036	98.90483384	5.61
6	4265-P84E-1500289-001	No	2	Emergency project for Athal Mutual Water Company	47458	47458	Athal Mutual Water Company	Funding assistance in response to an emergency situation	Infrastructure Improvement	Complete and Fully Paid	35.30383056	-118.9132361	Incompatible	Not Reviewed (Incompatible)	Point	Unique, no duplicates		32	21	14	060297001298	7001298	30	68	0.441176471	0.371947832	0.427541229	0.425908102	060290062011017	060290062011	06029006201	06029	Urban	246.6075123	Rural	0.490688807	502.5741544	Kern	Fuller Acres	2877	59.97610545	96-100% (highest scores)	20	10	0.505605	93.65510628	16.39444036	98.90483384	5.61
5	4265-P84E-1310002-001	No	2	Emergency project for City of Calexico	250000	466000	City of Calexico	Funding assistance in response to an emergency situation	Infrastructure Improvement	Complete but Not Fully Paid	32.67120278	-115.4934444	Incompatible	Not Reviewed (Incompatible)	Point	Unique, no duplicates		56	51	40	06025121013	121013	184	249	0.738955823	0.573823085	0.565624817	0.573859825	060250121003001	060250121003	06025012100	06025	Urban	484.2951644	Urban	0.963629272	502.5741522	Imperial	Calexico	6937	36.81963289	76-80%	16	8	0.014631	34.2975867	11.28451394	63.87210473	5.08
38	4265-P84E-1100711-001	No	2	Emergency project for Butte City Community Services District	8642.8	8643	Butty City Community Services District	Funding assistance in response to an emergency situation	Infrastructure Improvement	Complete and Fully Paid	39.4632329	-121.9910564	Incompatible	Not Reviewed (Incompatible)	Point	Unique, no duplicates		03	01	04	0602150010	50010	14	52	0.269230769	0.398966761	0.50652437	0.381311739	060210105021030	060210105021	06021010502	06021	Rural	0	Rural	0	502.5741543	Glenn		1564	21.69940125	41-45%	9	5	0.001538	8.038996324	8.71625368	33.1570997	2.76
40	4265-P84E-1000053-007	No	2	Emergency project for Lanare Community Services District	6396.69	6396.69	Lanare Community Services District	Funding assistance in response to an emergency situation	Infrastructure Improvement	Complete and Fully Paid	36.43616944	-119.9230889	Incompatible	Not Reviewed (Incompatible)	Point	Unique, no duplicates		31	21	12	060190001254	0001254	49	101	0.485148515	0.544965534	0.427541229	0.498541199	060190077004021	060190077004	06019007700	06019	Rural	0	Rural	0	502.5741524	Fresno	Lanare	5599	48.0439708	91-95%	19	10	0.13052	68.37142401	14.38916078	97.06696878	3.46
39	4265-P84E-1000053-006	No	2	Emergency project for Lanare Community Services District	2492	2492	Lanare Community Services District	Funding assistance in response to an emergency situation	Infrastructure Improvement	Complete and Fully Paid	36.43616944	-119.9230889	Incompatible	Not Reviewed (Incompatible)	Point	Unique, no duplicates		31	21	12	060190001254	0001254	49	101	0.485148515	0.544965534	0.427541229	0.498541199	060190077004021	060190077004	06019007700	06019	Rural	0	Rural	0	502.5741524	Fresno	Lanare	5599	48.0439708	91-95%	19	10	0.13052	68.37142401	14.38916078	97.06696878	3.46
2	4265-P84E-1000053-005	No	2	Emergency project for Lanare Community Services District	55449.46	55449.46	Lanare Community Services District	Funding assistance in response to an emergency situation	Infrastructure Improvement	Complete but Not Fully Paid	36.43616944	-119.9230889	Incompatible	Not Reviewed (Incompatible)	Point	Unique, no duplicates		31	21	12	060190001254	0001254	49	101	0.485148515	0.544965534	0.427541229	0.498541199	060190077004021	060190077004	06019007700	06019	Rural	0	Rural	0	502.5741524	Fresno	Lanare	5599	48.0439708	91-95%	19	10	0.13052	68.37142401	14.38916078	97.06696878	3.46
33	4265-P84E-1000053	No	2	Emergency project for Lanare Community Services District	5000	5000	Lanare Community Services District	Funding assistance in response to an emergency situation	Infrastructure Improvement	Complete and Fully Paid	36.43616944	-119.9230889	Incompatible	Not Reviewed (Incompatible)	Point	Unique, no duplicates		31	21	12	060190001254	0001254	49	101	0.485148515	0.544965534	0.427541229	0.498541199	060190077004021	060190077004	06019007700	06019	Rural	0	Rural	0	502.5741524	Fresno	Lanare	5599	48.0439708	91-95%	19	10	0.13052	68.37142401	14.38916078	97.06696878	3.46
181	4265-P84C-5410024-002	No	2	Richgrove Community Services District Consolidation Project with Rodriguez Labor Camp Water System	100000	450434	Richgrove Community Services District	Feasibility study to evaluate potential solutions to DBCP, arsenic and nitrate levels that currently exceed maximum contaminant levels.	Research/Planning (including Science)	Complete but Not Fully Paid	35.79811111	-119.1026111	Incompatible	Not Reviewed (Incompatible)	Point	Unique, no duplicates		26	21	14	06107128200	128200	163	221	0.737556561	0.463021312	0.427541229	0.425908102	061070043004005	061070043004	06107004300	06107	Urban	174.9039205	Rural	0.348016148	502.5741516	Tulare	Richgrove	7682	56.26549754	96-100% (highest scores)	20	10	0.22878	78.63193224	14.49898669	97.31873112	3.97
177	4265-P84C-5401038-001	No	2	Akin Water Company Consolidation Project with the City of Porterville	29364.75	29364.75	Akin Water Company	Feasibility study to evaluate potential solutions to nitrate levels that currently exceed maximum contaminant levels.	Research/Planning (including Science)	Complete and Fully Paid	36.08024444	-119.0031861	Incompatible	Not Reviewed (Incompatible)	Point	Unique, no duplicates		26	23	14	06107151500	151500	74	188	0.393617021	0.463021312	0.557587036	0.425908102	061070039021099	061070039021	06107003902	06107	Urban	277.7608358	Urban	0.552676325	502.5741525	Tulare	Porterville	5847	38.54153342	76-80%	16	8	0.368794	88.20521016	11.22139398	63.28046324	1.52
175	4265-P84C-5400919-001	No	2	Buena Vista School Nitrate Treatment Project	295000	295000	Buena Vista Elementary School District	Feasibility study to evaluate potential solutions to nitrate levels that currently exceed maximum contaminant levels.	Research/Planning (including Science)	Complete but Not Fully Paid	36.18283889	-119.4391	Incompatible	Not Reviewed (Incompatible)	Point	Unique, no duplicates		26	22	16	06107820	820	43	129	0.333333333	0.463021312	0.38191251	0.523878469	061070031001043	061070031001	06107003100	06107	Rural	0	Rural	0	502.5741558	Tulare		3591	51.85944529	91-95%	19	10	0.27969	82.78727825	15.08710779	98.25025176	4.52
174	4265-P84C-5400713-001	No	2	Oak Valley School New Well Project	396000	396000	Oak Valley Union Elementary School District	Feasibility study to evaluate potential solutions to arsenic levels that currently exceed maximum contaminant levels.	Research/Planning (including Science)	Complete but Not Fully Paid	36.2333249	-119.4204427	Incompatible	Not Reviewed (Incompatible)	Point	Unique, no duplicates		26	22	16	0610785201	85201	41	120	0.341666667	0.463021312	0.38191251	0.523878469	061070021002042	061070021002	06107002100	06107	Rural	0	Rural	0	502.5741506	Tulare		2499	45.07278976	86-90%	18	9	0.315749	85.10468276	15.47579476	98.59013092	4.68
169	4265-P84C-5301002-001P	No	2	Lewiston Valley Water Company Drinking Water Intake Improvement Project	313500	313500	Lewiston Valley Water Co., Inc.	Funding of a project, which includes engineering design, to identify options to address and resolve water quality issues	Research/Planning (including Science)	Complete but Not Fully Paid	40.80266111	-122.8809056	Incompatible	Not Reviewed (Incompatible)	Point	Unique, no duplicates		02	02	02	061054	4	238	683	0.348462665	0.350531295	0.374106017	0.527902132	061050001021286	061050001021	06105000102	06105	Rural	0	Rural	0	502.5741511	Trinity		2867	8.386311856	6-10%	2	1	0	0	2.872623481	0.163645519	0.12
188	4265-P84C-4901136-001C	No	2	Wilmar Union School District Consolidation Project with the City of Petaluma	65490	1058412	Wilmar Union Elementary School District	Consolidation with the City of Petaluma.	Infrastructure Improvement	Complete but Not Fully Paid	38.244925	-122.6850806	Incompatible	Not Reviewed (Incompatible)	Point	Unique, no duplicates		10	02	02	060977212	7212	132	253	0.52173913	0.458539568	0.374106017	0.527902132	060971511002015	060971511002	06097151100	06097	Urban	391.4418217	Urban	0.778873763	502.5741532	Sonoma		3483	16.7079538	31-35%	7	4	0	0	5.993069987	6.696878147	4.18
166	4265-P84C-4300630-003P	No	2	Foothill MWC	93572.65	93572.65	Foothill MWC	Funding of a project, which includes engineering design, to identify options to address and resolve water quality issues	Research/Planning (including Science)	Complete and Fully Paid	37.12240833	-121.5967611	Incompatible	Not Reviewed (Incompatible)	Point	Unique, no duplicates		30	19	17	060855936	5936	129	270	0.477777778	0.465671326	0.438924585	0.438941561	060855124023009	060855124023	06085512402	06085	Urban	283.769131	Urban	0.564631361	502.5741587	Santa Clara		5167	27.86529841	56-60%	12	6	0.003212	16.63736615	7.913943462	22.97331319	2.85
164	4265-P84C-3700923-001P	No	2	Planning project for Lake Morena's Oak Shores Mutual Water Company, Inc.	145380.82	145380.82	Lake Morena's Oak Shores Mutual Water Company, Inc.	Feasibility study to evaluate potential solutions to uranium and nitrate levels that currently exceed maximum contaminant levels.	Research/Planning (including Science)	Complete and Fully Paid	32.6075795	-116.4697321	Incompatible	Not Reviewed (Incompatible)	Point	Unique, no duplicates		71	51	40	06073573100	573100	66	168	0.392857143	0.416135323	0.565624817	0.573859825	060730211003341	060730211003	06073021100	06073	Rural	0	Rural	0	502.5741576	San Diego	Campo	7589	23.17127361	46-50%	10	5	0.022889	42.92792073	8.77372694	34.21450151	0.27
158	4265-P84C-3301755-001C	No	2	Sunbird MHP/Coachella Valley WD	497000	497000	Coachella Valley Water District	Consolidation with Coachella Valley Water District to address arsenic levels that exceed maximum contaminant levels.	Infrastructure Improvement	Complete but Not Fully Paid	33.67459722	-116.1641806	Compatible	Local	Point	Unique, no duplicates		56	36	28	06065UNASSIGN	UNASSIGN	0	0		0.573823085	0.589630395	0.61115244	060650457061006	060650457061	06065045706	06065	Urban	502.5741548	Urban	1	502.5741548	Riverside	Coachella	4821	36.65949643	76-80%	16	8	0.124668	67.6042832	7.431212106	16.27643505	5.85
154	4265-P84C-2701227-003C	No	2	Construction project for Washington Union School District (San Benancio School)	222146.87	253746.87	Washington Union School District	Construction project of the School will serve Cal Am water for domestic use and will reduce the high arsenic concentration in the School�s drinking water system to levels below the MCL.	Infrastructure Improvement	Complete but Not Fully Paid	36.57728611	-121.7180861	Compatible	Local	Point	Unique, no duplicates		29	20	17	060535120	5120	737	1547	0.476405947	0.459356784	0.525808531	0.438941561	060530107011018	060530107011	06053010701	06053	Urban	314.7516299	Urban	0.626278983	502.5741534	Monterey		6769	8.373105045	6-10%	2	1	0	0	4.762256253	1.837865055	0.7
152	4265-P84C-2701221-002	No	2	Planning project for Washington Union School District	12700	12700	Washington Union School District	Feasibliity study to evaluate potential solutions to cadmium and arsenic levels that currently exceed maximum contaminant levels.	Research/Planning (including Science)	Complete but Not Fully Paid	36.57728611	-121.7180861	Incompatible	Not Reviewed (Incompatible)	Point	Unique, no duplicates		29	20	17	060535120	5120	737	1547	0.476405947	0.459356784	0.525808531	0.438941561	060530107011018	060530107011	06053010701	06053	Urban	314.7516299	Urban	0.626278983	502.5741534	Monterey		6769	8.373105045	6-10%	2	1	0	0	4.762256253	1.837865055	0.7
149	4265-P84C-2600570-002C	No	2	Construction project for Eastern Sierra Unified School District (Coleville High School)	729169	842890	Eastern Sierra Unified School District	Construction project to address gross alpha and uranium levels that exceed maximum contaminant levels.	Infrastructure Improvement	Complete but Not Fully Paid	38.25471389	-119.2290222	Compatible	Local	Point	Unique, no duplicates		05	08	08	0605103	03	58	184	0.315217391	0.481794598	0.737485498	0.640361645	060510001023184	060510001023	06051000102	06051	Rural	0	Rural	0	502.5741523	Mono	Bridgeport	2502	14.54851838	21-25%	5	3	0	0	2.850779967	0.125881168	0.12
148	4265-P84C-2400108-001C	No	2	Construction project for the Housing Authority of the County of Merced	1058412	1058412	Housing Authority of the County of Merced	Consolidation with the City of Los Banos to address gross alpha, uranium, and arsenic levels that exceed maximum contaminant levels.	Infrastructure Improvement	Complete but Not Fully Paid	37.29318611	-120.5046056	Compatible	Local	Point	Unique, no duplicates		21	16	12	0604711	11	257	383	0.671018277	0.594925752	0.607638425	0.498541199	060470015031014	060470015031	06047001503	06047	Urban	502.5741558	Urban	1	502.5741558	Merced	Merced	4438	41.98795249	81-85%	17	9	0.16816	73.29391082	11.51575084	66.01208459	19.78
146	4265-P84C-2010007-005P	No	2	Planning project for Hillview Water Company ,Inc	500000	500000	Hillview Water Company, Inc.	Feasibility study to evaluate potential solutions to arsenic and uranium levels that currently exceed maximum contaminant levels.	Research/Planning (including Science)	Complete but Not Fully Paid	37.33412778	-119.6491111	Incompatible	Not Reviewed (Incompatible)	Point	Unique, no duplicates		05	04	08	060395409	5409	1201	2983	0.402614817	0.481794598	0.396771611	0.640361645	060390001032030	060390001032	06039000103	06039	Rural	224.3021071	Rural	0.446306487	502.5741584	Madera	Oakhurst	5033	16.45778171	31-35%	7	4	0.083181	61.45117468	3.223777793	0.302114804	0.23
144	4265-P84C-2000612-001	No	2	Planning project for Chawanakee Unified School District	22594	117471	Chawanakee Unified School District	Feasibility study to evaluate potential solutions to arsenic levels that currently exceed maximum contaminant levels.	Research/Planning (including Science)	Complete but Not Fully Paid	37.226975	-119.5050806	Incompatible	Not Reviewed (Incompatible)	Point	Unique, no duplicates		05	04	08	060395404	5404	582	1503	0.387225549	0.481794598	0.396771611	0.640361645	060390001023093	060390001023	06039000102	06039	Rural	0	Rural	0	502.5741516	Madera		4163	26.25991973	56-60%	12	6	0.081414	61.11555058	3.353674693	0.327291037	0.13
133	4265-P84C-1600017-002	No	2	Planning project for Island Union Elementary School District	500000	500000	Island Union Elementary School District	Feasibility study to evaluate potential solutions to arsenic levels that currently exceed maximum contaminant levels.	Research/Planning (including Science)	Complete but Not Fully Paid	36.36151944	-119.8339278	Incompatible	Not Reviewed (Incompatible)	Point	Unique, no duplicates		32	21	14	06031306	306	141	432	0.326388889	0.371947832	0.427541229	0.425908102	060310002001080	060310002001	06031000200	06031	Rural	0	Rural	0	502.5741561	Kings		2271	44.89589491	86-90%	18	9	0.140412	69.69793831	14.45910867	97.19284995	3.21
131	4265-P84C-1510054-001	No	2	Planning project for Pinon Pines Estates Mutual Water Company	249572.55	249572.55	Pinon Pines Estates Mutual Water Company	Feasibility study to evaluate potential solutions to flouride levels that currently exceed maximum contaminant levels.	Research/Planning (including Science)	Complete and Fully Paid	34.833525	-119.0406889	Incompatible	Not Reviewed (Incompatible)	Point	Unique, no duplicates		34	23	16	060290002845	0002845	144	370	0.389189189	0.403699933	0.557587036	0.523878469	060290033062002	060290033062	06029003306	06029	Rural	0	Rural	0	502.5741557	Kern		4897	39.3552373	76-80%	16	8	0.143388	70.16141921	12.61962804	83.74874119	1.25
123	4265-P84C-1510013-002P2	No	2	Planning project for City of McFarland Arsenic Treatment Project	183045.47	183045.47	City of Mcfarland	Feasibility study to evaluate potential solutions to arsenic levels that currently exceed maximum contaminant levels.	Research/Planning (including Science)	Complete and Fully Paid	35.67796944	-119.2323944	Incompatible	Not Reviewed (Incompatible)	Point	Unique, no duplicates		32	21	14	060290002592	0002592	154	260	0.592307692	0.371947832	0.427541229	0.425908102	060290047011008	060290047011	06029004701	06029	Urban	500.1997873	Urban	0.995275588	502.5741544	Kern	McFarland	8868	39.50013863	76-80%	16	8	0.210109	77.06568643	15.32531849	98.43907351	6.29
114	4265-P84C-1500436-001	No	2	Planning project for Hungry Gulch Water System	146068.31	146068.31	Hungry Gulch Mutual Water Company	Feasibility study to evaluate potential solutions to arsenic levels that currently exceed maximum contaminant levels.	Research/Planning (including Science)	Complete and Fully Paid	35.6180087	-118.473141	Incompatible	Not Reviewed (Incompatible)	Point	Unique, no duplicates		26	23	16	060290002172	0002172	115	339	0.339233038	0.463021312	0.557587036	0.523878469	060290052045037	060290052045	06029005204	06029	Urban	413.0581996	Urban	0.821885083	502.5741529	Kern	Lake Isabella	6158	34.23053437	71-75%	15	8	0.422366	90.79431037	12.07227788	70.89627392	0.46
106	4265-P84C-1010028-002	No	2	Riverdale Public Utility District Centralized Arsenic Treatment Project	499800	499800	Riverdale Public Utility District	Feasibility study to evaluate potential solutions to arsenic levels that currently exceed maximum contaminant levels.	Research/Planning (including Science)	Complete but Not Fully Paid	36.43189444	-119.8613111	Incompatible	Not Reviewed (Incompatible)	Point	Unique, no duplicates		31	21	12	060190000871	0000871	162	443	0.365688488	0.544965534	0.427541229	0.498541199	060190077002022	060190077002	06019007700	06019	Urban	305.4602424	Urban	0.607791382	502.5741585	Fresno	Riverdale	5599	48.0439708	91-95%	19	10	0.13052	68.37142401	14.38916078	97.06696878	3.46
102	4265-P84C-1000112-001	No	2	Planning project for Sanger Unified School District	200763.21	200763.21	Sanger Unified School District	Feasibility study to evaluate potential solutions to nitrate levels that currently exceed maximum contaminant levels	Research/Planning (including Science)	Complete and Fully Paid	36.70583611	-119.5643861	Incompatible	Not Reviewed (Incompatible)	Point	Unique, no duplicates		31	21	14	060190000670	0000670	273	461	0.592190889	0.544965534	0.427541229	0.425908102	060190060003027	060190060003	06019006000	06019	Urban	502.5741577	Urban	1	502.5741577	Fresno	Sanger	8895	44.16380186	86-90%	18	9	0.291648	83.65031165	14.04686873	96.37462236	7.23
184	4265-P84-5410052-001	No	2	Planning project for Lindsay Strathmore Irrigation District	163143	168143	Lindsay-Strathmore Irrigation District	Feasibility study to explore consolidating with the City of Lindsay	Research/Planning (including Science)	Complete but Not Fully Paid	36.20245833	-119.0519111	Incompatible	Not Reviewed (Incompatible)	Point	Unique, no duplicates		26	23	16	0610799199	99199	53	171	0.30994152	0.463021312	0.557587036	0.523878469	061070027002021	061070027002	06107002700	06107	Rural	0	Rural	0	502.5741529	Tulare		5615	24.38673049	51-55%	11	6	0	0	0	0	0.06
183	4265-P84-5410050-001	No	2	Planning project for Alpaugh Joint Powers Authority	195948.73	195948.73	Alpaugh Joint Powers Authority	Feasibility study to evaluate potential solutions to arsenic levels that currently exceed maximum contaminant levels	Research/Planning (including Science)	Complete and Fully Paid	35.88854167	-119.4872139	Incompatible	Not Reviewed (Incompatible)	Point	Unique, no duplicates		26	21	14	061076200	6200	57	112	0.508928571	0.463021312	0.427541229	0.425908102	061070043001109	061070043001	06107004300	06107	Rural	0	Rural	0	502.57416	Tulare	Alpaugh	7682	56.26549754	96-100% (highest scores)	20	10	0.22878	78.63193224	14.49898669	97.31873112	3.97
182	4265-P84-5410033-003	No	2	Planning project for Pratt Mutual Water Company	97300	486500	Pratt Mutual Water Company	Feasibility study to develop a report, final engineering designs, and complete a service agreement with the City of Tulare	Research/Planning (including Science)	Complete but Not Fully Paid	36.1603368	-119.3579658	Incompatible	Not Reviewed (Incompatible)	Point	Unique, no duplicates		26	22	16	0610767202	67202	55	137	0.401459854	0.463021312	0.38191251	0.523878469	061070031002031	061070031002	06107003100	06107	Rural	0	Rural	0	502.5741541	Tulare		3591	51.85944529	91-95%	19	10	0.27969	82.78727825	15.08710779	98.25025176	4.52
189	4265-P84-5400663-001	No	2	Construction project for Fairways Tract Water Company	916105	916105	Fairways Tract Water Company	Consolidating this system with the City of Porterville	Infrastructure Improvement	Complete but Not Fully Paid	36.06523	-119.0167679	Incompatible	Not Reviewed (Incompatible)	Point	Unique, no duplicates		26	23	14	06107124508	124508	129	242	0.533057851	0.463021312	0.557587036	0.425908102	061070038022098	061070038022	06107003802	06107	Urban	502.5741594	Urban	1	502.5741594	Tulare	Porterville	4123	42.9995996	81-85%	17	9	0.355934	87.51797986	12.18947326	72.25579053	10.59
159	4265-P84-3301755-001	No	2	Planning project for Coachella Valley Water District	13340	13340	Coachella Valley Water District	Consolidate with the Coachella Valley Water District	Research/Planning (including Science)	Complete but Not Fully Paid	33.67459722	-116.1641806	Incompatible	Not Reviewed (Incompatible)	Point	Unique, no duplicates		56	36	28	06065UNASSIGN	UNASSIGN	0	0		0.573823085	0.589630395	0.61115244	060650457061006	060650457061	06065045706	06065	Urban	502.5741548	Urban	1	502.5741548	Riverside	Coachella	4821	36.65949643	76-80%	16	8	0.124668	67.6042832	7.431212106	16.27643505	5.85
137	4265-P84-2000506-001	No	2	Planning project for Sierra Linda Mutual Water Company	195745	195745	Sierra Linda Mutual Water Company, Inc.	Feasibility study to evaluate potential solutions to gross alpha and arsenic levels that currently exceed maximum contaminant levels	Research/Planning (including Science)	Complete but Not Fully Paid	37.27326111	-119.5338444	Incompatible	Not Reviewed (Incompatible)	Point	Unique, no duplicates		05	04	08	060395404	5404	582	1503	0.387225549	0.481794598	0.396771611	0.640361645	060390001022021	060390001022	06039000102	06039	Rural	0	Rural	0	502.5741535	Madera		4163	26.25991973	56-60%	12	6	0.081414	61.11555058	3.353674693	0.327291037	0.13
128	4265-P84-1510052-003	No	2	Planning project for North Edwards Water District	500000	500000	North Edwards Water District	Feasibility study to evaluate potential solutions to arsenic levels that currently exceed maximum contaminant levels.	Research/Planning (including Science)	Complete but Not Fully Paid	35.0506416	-117.8162827	Incompatible	Not Reviewed (Incompatible)	Point	Unique, no duplicates		36	23	16	060297001681	7001681	102	355	0.287323944	0.43800156	0.557587036	0.523878469	060290065001158	060290065001	06029006500	06029	Rural	0	Rural	0	502.5741558	Kern		5152	25.57966283	51-55%	11	6	0.075794	59.96483938	4.725197337	1.762336354	1.02
122	4265-P84-1510013-002	No	2	Planning project for City of McFarland	69798.16	69798.16	City of Mcfarland	Feasibility study to evaluate potential solutions to arsenic levels that currently exceed maximum contaminant levels.	Research/Planning (including Science)	Complete but Not Fully Paid	35.67796944	-119.2323944	Incompatible	Not Reviewed (Incompatible)	Point	Unique, no duplicates		32	21	14	060290002592	0002592	154	260	0.592307692	0.371947832	0.427541229	0.425908102	060290047011008	060290047011	06029004701	06029	Urban	500.1997873	Urban	0.995275588	502.5741544	Kern	McFarland	8868	39.50013863	76-80%	16	8	0.210109	77.06568643	15.32531849	98.43907351	6.29
120	4265-P84-1510001-001	No	2	Planning project for Arvin Community Services District	175608	499432	Arvin Community Services District	Feasibility study to evaluate potential solutions to arsenic levels that currently exceed maximum contaminant levels.	Research/Planning (including Science)	Complete but Not Fully Paid	35.21086944	-118.8333083	Incompatible	Not Reviewed (Incompatible)	Point	Unique, no duplicates		32	21	14	060290000180	0000180	161	240	0.670833333	0.371947832	0.427541229	0.425908102	060290063011027	060290063011	06029006301	06029	Urban	483.6939019	Urban	0.962432904	502.5741531	Kern	Arvin	4004	45.12419022	86-90%	18	9	0.804739	98.6095573	15.39943195	98.52719033	5.29
118	4265-P84-1502260-001	No	2	Construction project for South Fork Union School District	45168	567086	South Fork Union School District	Construction project to resolve uranium levels that currently exceed maximum contaminant levels.	Infrastructure Improvement	Complete but Not Fully Paid	35.64878889	-118.2727889	Compatible	Local	Point	Unique, no duplicates		26	23	16	060290001155	0001155	130	419	0.31026253	0.463021312	0.557587036	0.523878469	060290052031000	060290052031	06029005203	06029	Rural	0	Rural	0	502.5741543	Kern	Weldon	4679	26.65040413	56-60%	12	6	0	0	6.57591563	9.239677744	0.2
117	4265-P84-1502244-002	No	2	Planning project for Semi Tropic Elementary School District	17700	88500	Semi Tropic Elementary School District	Feasibility study to evaluate potential solutions to iron and antimony levels that currently exceed maximum contaminant levels.	Research/Planning (including Science)	Complete but Not Fully Paid	35.6010431	-119.5093158	Incompatible	Not Reviewed (Incompatible)	Point	Unique, no duplicates		32	21	14	060297001504	7001504	47	74	0.635135135	0.371947832	0.427541229	0.425908102	060290045002661	060290045002	06029004500	06029	Rural	0	Rural	0	502.5741521	Kern		3937	47.5789445	86-90%	18	9	0.119793	66.8691066	0	0	1.87
113	4265-P84-1500405-001	No	2	Planning project for Aerial Acres Water Company, Inc.	188373	188373	Aerial Acres Water Company, Inc.	Feasibility study to evaluate potential solutions to arsenic levels that currently exceed maximum contaminant levels	Research/Planning (including Science)	Complete but Not Fully Paid	35.08940556	-117.7882306	Incompatible	Not Reviewed (Incompatible)	Point	Unique, no duplicates		36	23	16	060297000034	7000034	13	37	0.351351351	0.43800156	0.557587036	0.523878469	060290065001050	060290065001	06029006500	06029	Rural	0	Rural	0	502.5741578	Kern	North Edwards	5152	25.57966283	51-55%	11	6	0.075794	59.96483938	4.725197337	1.762336354	1.02
187	4265-P84-1500190-002	No	2	Construction project for Arvin Community Services District	19004	1524370	Arvin Community Services District	Consolidation of Edmundson Acres Water System and Arvin Community Service District	Infrastructure Improvement	Complete but Not Fully Paid	35.21086944	-118.8333083	Incompatible	Not Reviewed (Incompatible)	Point	Unique, no duplicates		32	21	14	060290000180	0000180	161	240	0.670833333	0.371947832	0.427541229	0.425908102	060290063011027	060290063011	06029006301	06029	Urban	483.6939019	Urban	0.962432904	502.5741531	Kern	Arvin	4004	45.12419022	86-90%	18	9	0.804739	98.6095573	15.39943195	98.52719033	5.29
109	4265-P84-1010039-009	No	2	Planning project for Caruthers Community Services District	500000	518000	Caruthers Community Services District	The study will include drilling and evaluation of a test well, evaluation of possible alternatives, and the completion of the related plans and specifications	Research/Planning (including Science)	Complete but Not Fully Paid	36.53841111	-119.8353139	Incompatible	Not Reviewed (Incompatible)	Point	Unique, no duplicates		31	21	12	060190000851	0000851	161	468	0.344017094	0.544965534	0.427541229	0.498541199	060190075005006	060190075005	06019007500	06019	Rural	0	Rural	0	502.5741587	Fresno	Caruthers	5287	41.06896939	81-85%	17	9	0.164122	72.83042992	15.15451834	98.33836858	3.98
100	4265-P84-0900410-001	No	2	Planning project for Latrobe School District	160626.17	160626.17	Latrobe School District	Funding of a project, which includes engineering design, to identify options to address and resolve water quality issues	Research/Planning (including Science)	Complete and Fully Paid	38.55543333	-120.9904306	Incompatible	Not Reviewed (Incompatible)	Point	Unique, no duplicates		06	04	01	06017200006	200006	163	591	0.275803723	0.61417102	0.396771611	0.411030173	060170307041060	060170307041	06017030704	06017	Rural	0	Rural	0	502.5741573	El Dorado		5961	16.78920444	31-35%	7	4	0.235744	79.25523414	8.215416253	26.56092649	0.86
4589	3940-SRF-5400919-001C	No	2	Construction project for Buena Vista Elementary School District	175384.45	730000	Buena Vista Elementary School District	Drill test well	Infrastructure Improvement	Preliminary/Planning	36.18283889	-119.4391	Compatible	Local	Point	Unique, no duplicates		26	22	16	06107820	820	43	129	0.333333333	0.463021312	0.38191251	0.523878469	061070031001043	061070031001	06107003100	06107	Rural	0	Rural	0	502.5741558	Tulare		3591	51.85944529	91-95%	19	10	0.27969	82.78727825	15.08710779	98.25025176	4.52
4577	3940-SRF-5400713-001C	No	2	Construction project for Oak Valley School District	20541.8	1072000	Oak Valley School District	SRF State Match	Infrastructure Improvement	Complete but Not Fully Paid	36.2333249	-119.4204427	Incompatible	Not Reviewed (Incompatible)	Point	Unique, no duplicates		26	22	16	0610785201	85201	41	120	0.341666667	0.463021312	0.38191251	0.523878469	061070021002042	061070021002	06107002100	06107	Rural	0	Rural	0	502.5741506	Tulare		2499	45.07278976	86-90%	18	9	0.315749	85.10468276	15.47579476	98.59013092	4.68
4581	3940-SRF-5400550-001P	No	2	County of Tulare	116142.39	938580	County of Tulare	Planning study to explore treatment and delivery of surface water	Research/Planning (including Science)	Preliminary/Planning	36.51583333	-119.2230556	Incompatible	Not Reviewed (Incompatible)	Point	Unique, no duplicates		23	23	08	06107861	861	44	187	0.235294118	0.65878965	0.557587036	0.640361645	061070001003134	061070001003	06107000100	06107	Rural	0	Rural	0	502.5741562	Tulare		5142	29.02229521	61-65%	13	7	0.671765	96.56384849	6.663584628	9.642497482	0.14
4576	3940-SRF-5301102-004P	No	2	Construction project for Trinity Knolls Mutual Water Company	19040	299000	Trinity Knolls Mutual Water Company	SRF State Match	Infrastructure Improvement	Project Implementation	40.9832011	-122.6997441	Incompatible	Not Reviewed (Incompatible)	Point	Unique, no duplicates		02	02	02	061052	2	59	208	0.283653846	0.350531295	0.374106017	0.527902132	061050001011390	061050001011	06105000101	06105	Rural	0	Rural	0	502.5741523	Trinity	Trinity Center	2867	8.386311856	6-10%	2	1	0	0	2.872623481	0.163645519	0.12
4590	3940-SRF-5301002-001C	No	2	Construction project for Lewiston Community Services District	28149.01	3169120	Lewiston Valley Water Co.,Inc	SRF State Match	Infrastructure Improvement	Project Implementation	40.80266111	-122.8809056	Incompatible	Not Reviewed (Incompatible)	Point	Unique, no duplicates		02	02	02	061054	4	238	683	0.348462665	0.350531295	0.374106017	0.527902132	061050001021286	061050001021	06105000102	06105	Rural	0	Rural	0	502.5741511	Trinity		2867	8.386311856	6-10%	2	1	0	0	2.872623481	0.163645519	0.12
4575	3940-SRF-4000774-001P	No	2	Planning project for Pleasant Valley Joint Union Elementary School District	27455.6	99460	Pleasant Valley Joint Union Elementary School District	SRF State Match	Research/Planning (including Science)	Project Implementation	35.78933333	-120.58465	Incompatible	Not Reviewed (Incompatible)	Point	Unique, no duplicates		35	24	17	06079101-01	101-01	293	852	0.343896714	0.568515599	0.476262096	0.438941561	060790103004065	060790103004	06079010300	06079	Rural	0	Rural	0	502.574152	San Luis Obispo		10043	26.69087077	56-60%	12	6	0.021313	41.02605082	7.320455512	14.3001007	0.6
4574	3940-SRF-3400138-001P	No	2	Planning project for The Locke Water Works Company	7680	176740	The Locke Water Works Company	SRF State Match	Research/Planning (including Science)	Project Implementation	38.25011389	-121.5095528	Incompatible	Not Reviewed (Incompatible)	Point	Unique, no duplicates		11	03	03	0606777118	77118	67	143	0.468531469	0.611918829	0.45567306	0.685603043	060670099001059	060670099001	06067009900	06067	Rural	0	Rural	0	502.5741566	Sacramento	Walnut Grove	3976	38.50497392	76-80%	16	8	0.022579	42.60827873	9.413440766	44.67522659	5.33
4587	3940-SRF-2600622-001P	No	2	Planning project for Sierra East Home Association	71305.35	266450	Sierra East Home Association	SRF State Match	Research/Planning (including Science)	Project Implementation	38.53315	-119.4916194	Incompatible	Not Reviewed (Incompatible)	Point	Unique, no duplicates		05	08	08	0605101	01	89	270	0.32962963	0.481794598	0.737485498	0.640361645	060510001022028	060510001022	06051000102	06051	Rural	0	Rural	0	502.5741478	Mono	Walker	2502	14.54851838	21-25%	5	3	0	0	2.850779967	0.125881168	0.12
4579	3940-SRF-2000561-002P	No	2	Planning Project for Nort Fork	10239.56	318750	County of Madera	Planning Study to evaluate alternatives to solve arsenic compliance problem	Research/Planning (including Science)	Preliminary/Planning	36.9747	-120.0816778	Incompatible	Not Reviewed (Incompatible)	Point	Unique, no duplicates		05	16	12	060393214	3214	165	343	0.481049563	0.481794598	0.607638425	0.498541199	060390005032025	060390005032	06039000503	06039	Urban	502.5741572	Urban	1	502.5741572	Madera	Madera	8539	40.06146556	81-85%	17	9	0.114008	66.2617868	12.50776381	79.55689829	4.63
4553	3940-SRF-1910067-034C	No	2	Construction project for City of Los Angeles	16416801.97	64769179	CDPH, SWRCB	SRF State Match	Infrastructure Improvement	Project Implementation	34.05657778	-118.2497806	Incompatible	Not Reviewed (Incompatible)	Point	Unique, no duplicates		53	34	24	060379003185A	9003185A	130	198	0.656565657	0.574220825	0.689056501	0.645709099	060372074001010	060372074001	06037207400	06037	Urban	502.5741535	Urban	1	502.5741535	Los Angeles	Los Angeles	1363	49.061273	91-95%	19	10	0.024136	44.04666773	12.62919959	84.13897281	101.27
4552	3940-SRF-1910067-033C	No	2	Construction project for City of Los Angeles	19953552.57	127235853	CDPH, SWRCB	SRF State Match	Infrastructure Improvement	Project Implementation	34.05657778	-118.2497806	Incompatible	Not Reviewed (Incompatible)	Point	Unique, no duplicates		53	34	24	060379003185A	9003185A	130	198	0.656565657	0.574220825	0.689056501	0.645709099	060372074001010	060372074001	06037207400	06037	Urban	502.5741535	Urban	1	502.5741535	Los Angeles	Los Angeles	1363	49.061273	91-95%	19	10	0.024136	44.04666773	12.62919959	84.13897281	101.27
4588	3940-SRF-1900158-002P	No	2	Planning project for Little Baldy	50182.23	380000	Little Baldy	SRF State Match	Infrastructure Improvement	Project Implementation	34.46954444	-117.7569194	Incompatible	Not Reviewed (Incompatible)	Point	Unique, no duplicates		36	25	21	060373750005A	3750005A	96	279	0.344086022	0.43800156	0.440704675	0.623727764	060379110012213	060379110012	06037911001	06037	Rural	0	Rural	0	502.5741524	Los Angeles		4201	21.78395811	41-45%	9	5	0.195684	75.99488573	8.808161532	34.89425982	0.86
4585	3940-SRF-160017-002C	No	2	Construction project for Island Union Elementary School District	134807.3	740020	Island Union Elementary School District	SRF State Match	Infrastructure Improvement	Project Implementation	36.36151944	-119.8339278	Incompatible	Not Reviewed (Incompatible)	Point	Unique, no duplicates		32	21	14	06031306	306	141	432	0.326388889	0.371947832	0.427541229	0.425908102	060310002001080	060310002001	06031000200	06031	Rural	0	Rural	0	502.5741561	Kings		2271	44.89589491	86-90%	18	9	0.140412	69.69793831	14.45910867	97.19284995	3.21
4586	3940-SRF-1510002-001P	No	2	Planning Project for Boron Community Services District	28031.71	427000	Boron CSD	SRF State Match	Research/Planning (including Science)	Project Implementation	35.00623056	-117.6468444	Incompatible	Not Reviewed (Incompatible)	Point	Unique, no duplicates		36	23	16	060290000121	0000121	106	309	0.343042071	0.43800156	0.557587036	0.523878469	060290056001111	060290056001	06029005600	06029	Rural	0	Rural	0	502.574154	Kern	Boron	2253	29.73980301	61-65%	13	7	0.056985	55.71360077	5.01134197	2.656092649	7.88
4583	3940-SRF-1502244-002C	No	2	Construction project for Semi Tropic Elementary School District	140529.53	819000	Semi Tropic Elementary School District	Solve arsenic problem	Infrastructure Improvement	Project Implementation	35.6010431	-119.5093158	Compatible	Local	Point	Unique, no duplicates		32	21	14	060297001504	7001504	47	74	0.635135135	0.371947832	0.427541229	0.425908102	060290045002661	060290045002	06029004500	06029	Rural	0	Rural	0	502.5741521	Kern		3937	47.5789445	86-90%	18	9	0.119793	66.8691066	0	0	1.87
4578	3940-SRF-1200684-003C	No	2	Construction Project for Mattole School District	303796.42	1378580	Mattole Unified School District	install new well and iron & managnese	Infrastructure Improvement	Complete but Not Fully Paid	40.3216514	-124.2693907	Compatible	Local	Point	Unique, no duplicates		02	02	02	060231MUF	1MUF	63	105	0.6	0.350531295	0.374106017	0.527902132	060230112003031	060230112003	06023011200	06023	Rural	0	Rural	0	502.5741602	Humboldt		3220	16.9737162	31-35%	7	4	0	0	6.95965158	11.17824773	0.59
4584	3940-SRF-1010028-002C	No	2	Construction project for Riverdale Public Utility District	28397.42	8381000	Riverdale Public Utility District	SRF State Match	Infrastructure Improvement	Project Implementation	36.43189444	-119.8613111	Incompatible	Not Reviewed (Incompatible)	Point	Unique, no duplicates		31	21	12	060190000871	0000871	162	443	0.365688488	0.544965534	0.427541229	0.498541199	060190077002022	060190077002	06019007700	06019	Urban	305.4602424	Urban	0.607791382	502.5741585	Fresno	Riverdale	5599	48.0439708	91-95%	19	10	0.13052	68.37142401	14.38916078	97.06696878	3.46
4582	3940-SRF-1000577-001P	No	2	Planning Project for Kings Canyon Unified School District	2737.5	470000	Dunlap Leadership Academy	Conduct	Research/Planning (including Science)	Project Implementation	36.60415833	-119.4547222	Incompatible	Not Reviewed (Incompatible)	Point	Unique, no duplicates		31	22	14	060190000721	0000721	250	517	0.483558994	0.544965534	0.38191251	0.425908102	060190066032008	060190066032	06019006603	06019	Urban	502.5741613	Urban	1	502.5741613	Fresno	Reedley	2047	25.22410291	51-55%	11	6	0.320586	85.36039636	14.37291155	96.97885196	6.1
4551	3940-SRF-0910002-016C	No	2	Construction project for South Tahoe Public Utility District	1411784.1	3605919	SWRCB	SRF State Match	Infrastructure Improvement	Not Started	38.92179167	-119.9710389	Incompatible	Not Reviewed (Incompatible)	Point	Unique, no duplicates		05	04	01	06017500002	500002	237	468	0.506410256	0.481794598	0.396771611	0.411030173	060170302002013	060170302002	06017030200	06017	Rural	190.3190155	Rural	0.378688425	502.5741554	El Dorado	South Lake Tahoe	4773	11.7568989	16-20%	4	2	0.000405	2.764903308	2.934530179	0.201409869	1.85
4580	3940-SRF-0000541-001P	No	2	Monson Community	34195.79	180000	County of Tulare	Planning	Research/Planning (including Science)	Preliminary/Planning	36.28480556	-119.3136667	Incompatible	Not Reviewed (Incompatible)	Point	Unique, no duplicates		26	22	16	06107166332	166332	158	335	0.471641791	0.463021312	0.38191251	0.523878469	061070020071057	061070020071	06107002007	06107	Urban	174.3414558	Rural	0.346896978	502.5741551	Tulare	Visalia	8185	36.6231521	76-80%	16	8	0.412823	90.34681157	14.90184556	98.03625378	10.58
275	3940-P84G-8400006-801	No	2	Groundwater project for Department of Toxic Substances Control	5161805	5411805	Department of Toxic Substances, Department of Toxic Substances Control	Prevent or reduce groundwater contamination	Infrastructure Improvement	Project Implementation	38.57983575	-121.4921375	Incompatible	Not Reviewed (Incompatible)	Point	PCF were Summed, same ref and lat/long		07	06	06	0606741106	41106	152	229	0.663755459	0.565748104	0.610048282	0.570504134	060670011011028	060670011011	06067001101	06067	Urban	502.5741536	Urban	1	502.5741536	Sacramento	Sacramento	2047	28.70269336	61-65%	13	7	0.0312	48.21799584	9.054190472	39.06092649	34
277	3940-P84G-4010016-801C	No	2	Groundwater project for Los Osos Community Services District	635980	645980	Los Osos Community Services, Los Osos Community Services District	Prevent or reduce groundwater contamination	Infrastructure Improvement	Project Implementation	35.31161028	-120.8327965	Incompatible	Not Reviewed (Incompatible)	Point	PCF were Summed, same ref and lat/long		35	24	17	06079219-26	219-26	354	672	0.526785714	0.568515599	0.476262096	0.438941561	060790107031027	060790107031	06079010703	06079	Urban	435.1260632	Urban	0.865794748	502.5741544	San Luis Obispo	Los Osos	3487	7.833833496	6-10%	2	1	0.000512	3.37222311	6.474255741	8.62286002	2.77
271	3940-P84G-4010011-801	No	2	Groundwater project for City of Morro Bay	600000	788044	City of Morro Bay	Prevent or reduce groundwater contamination	Infrastructure Improvement	Project Implementation	35.36632405	-120.8466808	Incompatible	Not Reviewed (Incompatible)	Point	PCF were Summed, same ref and lat/long		35	24	17	06079212-21	212-21	329	630	0.522222222	0.568515599	0.476262096	0.438941561	060790106031049	060790106031	06079010603	06079	Urban	406.005946	Urban	0.854990029	474.8662933	San Luis Obispo	Morro Bay	1287	21.81510961	41-45%	9	5	0.00059	3.787757711	6.530888565	8.987915408	4.61
270	3940-P84G-3610025-801C	No	2	Groundwater project for Joshua Basin Water District	3210000	10358700	Joshua Basin Water District	Prevent or reduce groundwater contamination	Infrastructure Improvement	Project Implementation	34.13276806	-116.2762248	Incompatible	Not Reviewed (Incompatible)	Point	PCF were Summed, same ref and lat/long		42	08	16	06071853003	853003	256	533	0.480300188	0.705716146	0.737485498	0.523878469	060710104192020	060710104192	06071010419	06071	Rural	0	Rural	0	502.5741555	San Bernardino	Joshua Tree	4921	13.08488406	16-20%	4	2	0.449547	91.86511108	4.403136146	1.258811682	0.2
272	3940-P84G-3610004-801	No	2	Groundwater project for West Valley Water District	9999999.98	22300000	West Valley Water District	Prevent or reduce groundwater contamination	Infrastructure Improvement	Project Implementation	34.09822945	-117.3726381	Incompatible	Not Reviewed (Incompatible)	Point	PCF were Summed, same ref and lat/long		47	35	20	06071765021	765021	284	426	0.666666667	0.72866953	0.708106987	0.612945021	060710037002007	060710037002	06071003700	06071	Urban	502.5741561	Urban	1	502.5741561	San Bernardino	Rialto	3903	50.20551148	91-95%	19	10	0.731125	97.39491769	12.85584342	89.76586103	8.86
273	3940-P84G-3310009-803	No	2	Groundwater project for Eastern Municipal Water District	10001568.14	18385566	Eastern Municipal Water District	Prevent or reduce groundwater contamination	Infrastructure Improvement	Project Implementation	33.78527167	-117.2277167	Incompatible	Not Reviewed (Incompatible)	Point	PCF were Summed, same ref and lat/long		61	41	31	0606555016	55016	162	250	0.648	0.541889287	0.451269535	0.482755872	060650428003043	060650428003	06065042800	06065	Urban	501.6885942	Urban	0.998237943	502.5741583	Riverside	Perris	9260	45.47339762	86-90%	18	9	0.744096	97.68259549	9.26904818	42.37160121	8.79
276	3940-P84G-3310009-801	No	2	Groundwater project for City of Perris	9744830	13140587	City of Perris	Prevent or reduce groundwater contamination	Infrastructure Improvement	Project Implementation	33.78541327	-117.2275463	Incompatible	Not Reviewed (Incompatible)	Point	PCF were Summed, same ref and lat/long		61	41	31	0606555016	55016	162	250	0.648	0.541889287	0.451269535	0.482755872	060650428003043	060650428003	06065042800	06065	Urban	501.3125136	Urban	0.997489638	502.5741566	Riverside	Perris	9260	45.47339762	86-90%	18	9	0.744096	97.68259549	9.26904818	42.37160121	8.79
269	3940-P84G-3010001-801	No	2	Groundwater project for City of Anaheim	288948.38	412650	City of Anaheim	Prevent or reduce groundwater contamination	Infrastructure Improvement	Complete but Not Fully Paid	33.83267528	-117.9133333	Incompatible	Not Reviewed (Incompatible)	Point	PCF were Summed, same ref and lat/long		69	46	34	060590002194	0002194	189	292	0.647260274	0.604763006	0.489577647	0.578206403	060590873003011	060590873003	06059087300	06059	Urban	502.5741545	Urban	1	502.5741545	Orange	Anaheim	10413	36.50647441	71-75%	15	8	0.017886	37.94150551	11.80124494	68.51711984	22.62
278	3940-P84G-1910128-801C	No	2	Groundwater project for Covina Irrigating Company	3570453	6918453	Covina Irrigating Company	Prevent or reduce groundwater contamination	Infrastructure Improvement	Project Implementation	34.08799938	-117.8885059	Incompatible	Not Reviewed (Incompatible)	Point	PCF were Summed, same ref and lat/long		48	32	22	060371500003A	1500003A	209	389	0.537275064	0.776189482	0.630787817	0.729854108	060374061012024	060374061012	06037406101	06037	Urban	502.5741544	Urban	1	502.5741544	Los Angeles	Covina	3139	28.41918687	56-60%	12	6	0.251555	80.54978424	13.09281105	91.67925478	19.57
4570	3940-P84G-1910039-803C	No	2	Groundwater project for San Gabriel Valley Water Company	3480000	3480000	San Gabriel Valley Water Company, SWRCB	Prevent or reduce groundwater contamination	Infrastructure Improvement	Project Implementation	34.06931689	-118.0301492	Incompatible	Not Reviewed (Incompatible)	Point	Duplicate PCF, 8 locations		48	32	22	060372100019B	2100019B	175	247	0.708502024	0.776189482	0.630787817	0.729854108	060374332001006	060374332001	06037433200	06037	Urban	502.5741539	Urban	1	502.5741539	Los Angeles	El Monte	6163	65.32367066	96-100% (highest scores)	20	10	0.091153	62.80965319	12.81361436	89.41339376	29.54
4571	3940-P84G-1910039-803C	No	2	Groundwater project for San Gabriel Valley Water Company	3480000	3480000	San Gabriel Valley Water Company, SWRCB	Prevent or reduce groundwater contamination	Infrastructure Improvement	Project Implementation	34.06931689	-118.0301492	Incompatible	Not Reviewed (Incompatible)	Point	Duplicate PCF, 8 locations		48	32	22	060372100019B	2100019B	175	247	0.708502024	0.776189482	0.630787817	0.729854108	060374332001006	060374332001	06037433200	06037	Urban	502.5741539	Urban	1	502.5741539	Los Angeles	El Monte	6163	65.32367066	96-100% (highest scores)	20	10	0.091153	62.80965319	12.81361436	89.41339376	29.54
4572	3940-P84G-1910039-803C	No	2	Groundwater project for San Gabriel Valley Water Company	3480000	3480000	San Gabriel Valley Water Company, SWRCB	Prevent or reduce groundwater contamination	Infrastructure Improvement	Project Implementation	34.06945802	-118.029638	Incompatible	Not Reviewed (Incompatible)	Point	Duplicate PCF, 8 locations		48	32	22	060372100019B	2100019B	175	247	0.708502024	0.776189482	0.630787817	0.729854108	060374332001012	060374332001	06037433200	06037	Urban	502.5741571	Urban	1	502.5741571	Los Angeles	El Monte	6163	65.32367066	96-100% (highest scores)	20	10	0.091153	62.80965319	12.81361436	89.41339376	29.54
4573	3940-P84G-1910039-803C	No	2	Groundwater project for San Gabriel Valley Water Company	3480000	3480000	San Gabriel Valley Water Company, SWRCB	Prevent or reduce groundwater contamination	Infrastructure Improvement	Project Implementation	34.06945802	-118.0299788	Incompatible	Not Reviewed (Incompatible)	Point	Duplicate PCF, 8 locations		48	32	22	060372100019B	2100019B	175	247	0.708502024	0.776189482	0.630787817	0.729854108	060374332001006	060374332001	06037433200	06037	Urban	502.5741555	Urban	1	502.5741555	Los Angeles	El Monte	6163	65.32367066	96-100% (highest scores)	20	10	0.091153	62.80965319	12.81361436	89.41339376	29.54
268	3940-P84G-1910039-802C	No	2	Groundwater project for San Gabriel Valley Water Company	1302612	3500000	San Gabriel Valley Water Company	Prevent or reduce groundwater contamination	Infrastructure Improvement	Project Implementation	34.06945802	-118.0294677	Incompatible	Not Reviewed (Incompatible)	Point	PCF were Summed, same ref and lat/long		48	32	22	060372100019B	2100019B	175	247	0.708502024	0.776189482	0.630787817	0.729854108	060374332001012	060374332001	06037433200	06037	Urban	502.5741561	Urban	1	502.5741561	Los Angeles	El Monte	6163	65.32367066	96-100% (highest scores)	20	10	0.091153	62.80965319	12.81361436	89.41339376	29.54
266	3940-P84G-1910038-803C	No	2	Groundwater project for City of El Monte	1500000	1500000	City of El Monte	Prevent or reduce groundwater contamination	Water Management	Project Implementation	34.07796551	-118.0454895	Compatible	Regional	Point	Duplicate PCF, 4 locations		48	32	22	060372100007A	2100007A	122	165	0.739393939	0.776189482	0.630787817	0.729854108	060374328011000	060374328011	06037432801	06037	Urban	502.5741505	Urban	1	502.5741505	Los Angeles	El Monte	2568	76.32441266	96-100% (highest scores)	20	10	0.094606	63.43295509	12.77358643	88.89728097	24.1
267	3940-P84G-1910038-803C	No	2	Groundwater project for City of El Monte	1500000	1500000	City of El Monte	Prevent or reduce groundwater contamination	Water Management	Project Implementation	34.07824774	-118.0454895	Compatible	Regional	Point	Duplicate PCF, 4 locations		48	32	22	060372100007A	2100007A	122	165	0.739393939	0.776189482	0.630787817	0.729854108	060374328011000	060374328011	06037432801	06037	Urban	502.5741542	Urban	1	502.5741542	Los Angeles	El Monte	2568	76.32441266	96-100% (highest scores)	20	10	0.094606	63.43295509	12.77358643	88.89728097	24.1
4556	3940-P84G-1910038-803C	No	2	Groundwater project for City of El Monte	1500000	1500000	City of El Monte	Prevent or reduce groundwater contamination	Water Management	Project Implementation	34.07796551	-118.0454895	Compatible	Regional	Point	Duplicate PCF, 4 locations		48	32	22	060372100007A	2100007A	122	165	0.739393939	0.776189482	0.630787817	0.729854108	060374328011000	060374328011	06037432801	06037	Urban	502.5741505	Urban	1	502.5741505	Los Angeles	El Monte	2568	76.32441266	96-100% (highest scores)	20	10	0.094606	63.43295509	12.77358643	88.89728097	24.1
4557	3940-P84G-1910038-803C	No	2	Groundwater project for City of El Monte	1500000	1500000	City of El Monte	Prevent or reduce groundwater contamination	Water Management	Project Implementation	34.07824774	-118.0454895	Compatible	Regional	Point	Duplicate PCF, 4 locations		48	32	22	060372100007A	2100007A	122	165	0.739393939	0.776189482	0.630787817	0.729854108	060374328011000	060374328011	06037432801	06037	Urban	502.5741542	Urban	1	502.5741542	Los Angeles	El Monte	2568	76.32441266	96-100% (highest scores)	20	10	0.094606	63.43295509	12.77358643	88.89728097	24.1
274	3940-P84G-1910022-801	No	2	Groundwater project for California State Polytechnical University, Pomona	2472300	3093300	CA State Polytechnical University, Pomona, CDPH	Prevent or reduce groundwater contamination	Infrastructure Improvement	Project Implementation	34.05012746	-117.8164955	Incompatible	Not Reviewed (Incompatible)	Point	PCF were Summed, same ref and lat/long		52	35	20	060375250022A	5250022A	156	217	0.718894009	0.766346798	0.708106987	0.612945021	060374024032024	060374024032	06037402403	06037	Urban	502.5741502	Urban	1	502.5741502	Los Angeles	Pomona	1945	0		0	0	0.253142	80.66165894	13.39131402	93.21500504	14.85
264	3940-P84G-1910009-801C	No	2	Groundwater project for Valley County Water District	69943.75	847020	Valley County Water District	Prevent or reduce groundwater contamination	Water Management	Project Implementation	34.08554058	-117.9581479	Compatible	Local	Point	Duplicate PCF, 4 locations		48	32	22	060370600025A	0600025A	174	249	0.698795181	0.776189482	0.630787817	0.729854108	060374052013013	060374052013	06037405201	06037	Urban	502.5741588	Urban	1	502.5741588	Los Angeles	Baldwin Park	5205	52.38184369	91-95%	19	10	0.176096	74.22087262	12.94281756	90.52114804	25.48
265	3940-P84G-1910009-801C	No	2	Groundwater project for Valley County Water District	69943.75	847020	Valley County Water District	Prevent or reduce groundwater contamination	Water Management	Project Implementation	34.08568168	-117.9584887	Compatible	Local	Point	Duplicate PCF, 4 locations		48	32	22	060370600025A	0600025A	174	249	0.698795181	0.776189482	0.630787817	0.729854108	060374052013019	060374052013	06037405201	06037	Urban	502.5741561	Urban	1	502.5741561	Los Angeles	Baldwin Park	5205	52.38184369	91-95%	19	10	0.176096	74.22087262	12.94281756	90.52114804	25.48
4554	3940-P84G-1910009-801C	No	2	Groundwater project for Valley County Water District	777076.25	847020	Valley County Water District	Prevent or reduce groundwater contamination	Water Management	Project Implementation	34.08554058	-117.9581479	Compatible	Regional	Point	Duplicate PCF, 4 locations		48	32	22	060370600025A	0600025A	174	249	0.698795181	0.776189482	0.630787817	0.729854108	060374052013013	060374052013	06037405201	06037	Urban	502.5741588	Urban	1	502.5741588	Los Angeles	Baldwin Park	5205	52.38184369	91-95%	19	10	0.176096	74.22087262	12.94281756	90.52114804	25.48
4555	3940-P84G-1910009-801C	No	2	Groundwater project for Valley County Water District	777076.25	847020	Valley County Water District	Prevent or reduce groundwater contamination	Water Management	Project Implementation	34.08568168	-117.9584887	Compatible	Regional	Point	Duplicate PCF, 4 locations		48	32	22	060370600025A	0600025A	174	249	0.698795181	0.776189482	0.630787817	0.729854108	060374052013019	060374052013	06037405201	06037	Urban	502.5741561	Urban	1	502.5741561	Los Angeles	Baldwin Park	5205	52.38184369	91-95%	19	10	0.176096	74.22087262	12.94281756	90.52114804	25.48
61	3940-P84E-5800820-002	No	2	Emergency project for County of Yuba (River Highlands CSD)	228100	228100	County of Yuba	Funding assistance in response to an emergency situation	Infrastructure Improvement	Project Implementation	39.1431671	-121.6385498	Incompatible	Not Reviewed (Incompatible)	Point	PCF were Summed, same ref and lat/long		03	03	04	0610145	45	170	392	0.433673469	0.398966761	0.45567306	0.381311739	061010506041020	061010506041	06101050604	06101	Urban	502.5741532	Urban	1	502.5741532	Sutter	Yuba City	4178	17.64799362	31-35%	7	4	0.018915	38.80453892	7.079851028	12.21047331	20.01
74	3940-P84E-5410012-001	No	2	Emergency project for Strathmore Public Utility District	50980.45	50980.45	Strathmore Public Utility District	Funding assistance in response to an emergency situation	Infrastructure Improvement	Project Implementation	36.146225	-119.0571222	Incompatible	Not Reviewed (Incompatible)	Point	PCF were Summed, same ref and lat/long		26	23	14	06107145111	145111	122	327	0.373088685	0.463021312	0.557587036	0.425908102	061070033004010	061070033004	06107003300	06107	Urban	407.3919509	Urban	0.810610632	502.5741516	Tulare	Strathmore	7837	48.0339184	91-95%	19	10	0.380934	88.94038677	13.07870662	91.59113797	4.32
50	3940-P84E-5401003-001	No	2	Emergency project for East Orosi Community Services District	50000	50000	East Orosi Community Services District	Funding assistance in response to an emergency situation	Infrastructure Improvement	Project Implementation	36.54677519	-119.2801169	Incompatible	Not Reviewed (Incompatible)	Point	PCF were Summed, same ref and lat/long		26	22	14	06107112413	112413	177	283	0.625441696	0.463021312	0.38191251	0.425908102	061070002012002	061070002012	06107000201	06107	Urban	431.9941854	Urban	0.859563078	502.5741526	Tulare	Orosi	9406	49.31060841	91-95%	19	10	0.385605	89.10020777	13.14756752	92.11983887	4.65
68	3940-P84E-5400957-003	No	2	Emergency project for West Goshen Mutual Water Company	30729	30729	West Goshen Mutual Water Company	Funding assistance in response to an emergency situation	Infrastructure Improvement	Project Implementation	36.3510616	-119.4201204	Incompatible	Not Reviewed (Incompatible)	Point	PCF were Summed, same ref and lat/long		26	22	14	0610764400	64400	159	277	0.57400722	0.463021312	0.38191251	0.425908102	061070009004010	061070009004	06107000900	06107	Urban	394.8588701	Urban	0.785672851	502.5741562	Tulare	Goshen	8171	61.17482123	96-100% (highest scores)	20	10	0.383776	89.02029727	15.11995316	98.32578046	5.92
31	3940-P84E-5400957-001	No	2	Emergency project for West Goshen Mutual Water Company	48312.88	48312.88	West Goshen Mutual Water Company	Funding assistance in response to an emergency situation	Infrastructure Improvement	Project Implementation	36.3510616	-119.4201204	Incompatible	Not Reviewed (Incompatible)	Point	PCF were Summed, same ref and lat/long		26	22	14	0610764400	64400	159	277	0.57400722	0.463021312	0.38191251	0.425908102	061070009004010	061070009004	06107000900	06107	Urban	394.8588701	Urban	0.785672851	502.5741562	Tulare	Goshen	8171	61.17482123	96-100% (highest scores)	20	10	0.383776	89.02029727	15.11995316	98.32578046	5.92
54	3940-P84E-5400682-001	No	2	Emergency project for Plainview Mutual Water Company	46572	46572	Plainview Mutual Water Company	Funding assistance in response to an emergency situation	Infrastructure Improvement	Project Implementation	36.14456667	-119.1303806	Incompatible	Not Reviewed (Incompatible)	Point	PCF were Summed, same ref and lat/long		26	22	14	06107139112	139112	49	161	0.304347826	0.463021312	0.38191251	0.425908102	061070033002034	061070033002	06107003300	06107	Rural	0	Rural	0	502.5741584	Tulare	Plainview	7837	48.0339184	91-95%	19	10	0.380934	88.94038677	13.07870662	91.59113797	4.32
88	3940-P84E-5200645-001	No	2	Emergency project fgr Saddle Back Mutual Water Company	75000	75000	Saddle Back Mutual Water Company	Funding assistance in response to an emergency situation	Infrastructure Improvement	Not Started	40.56240469	-122.3459416	Incompatible	Not Reviewed (Incompatible)	Point	PCF were Summed, same ref and lat/long		01	01	01	060890000400	0000400	262	615	0.42601626	0.473891147	0.50652437	0.411030173	060890112092007	060890112092	06089011209	06089	Urban	502.5741568	Urban	1	502.5741568	Shasta	Redding	6113	19.95872009	41-45%	9	5	0.007568	24.85216557	5.020535033	2.731621349	5.2
81	3940-P84E-5200534-001	No	2	Emergency project for Paskenta Community Services District	249328	249328	Paskenta Community Services District	Funding assistance in response to an emergency situation	Infrastructure Improvement	Project Implementation	39.879608	-122.548639	Incompatible	Not Reviewed (Incompatible)	Point	PCF were Summed, same ref and lat/long		03	01	04	0610340480	40480	13	75	0.173333333	0.398966761	0.50652437	0.381311739	061030003002385	061030003002	06103000300	06103	Rural	0	Rural	0	502.5741527	Tehama	Paskenta	4515	30.69540237	61-65%	13	7	0	0	0	0	0.2
87	3940-P84E-5103335-001	No	2	Emegency project for Live Oak Church of the Brethren	7200	7200	Live Oak Church of the Brethren	Funding assistance in response to an emergency situation	Infrastructure Improvement	Not Started	39.27065676	-121.6486558	Incompatible	Not Reviewed (Incompatible)	Point	PCF were Summed, same ref and lat/long		03	03	04	0610136	36	127	422	0.300947867	0.398966761	0.45567306	0.381311739	061010507011034	061010507011	06101050701	06101	Urban	185.5589156	Rural	0.369216985	502.5741586	Sutter		4358	29.04873688	61-65%	13	7	0.020313	40.21096372	7.633919725	19.10876133	6.51
49	3940-P84E-5100149-001	No	2	Emergency project for Yuba City Unified School District	50000	58400	Yuba City Unified School District	Funding assistance in response to an emergency situation	Infrastructure Improvement	Project Implementation	39.13349444	-121.6334667	Incompatible	Not Reviewed (Incompatible)	Point	PCF were Summed, same ref and lat/long		03	03	04	0610162	62	187	354	0.528248588	0.398966761	0.45567306	0.381311739	061010502011018	061010502011	06101050201	06101	Urban	502.5741502	Urban	1	502.5741502	Sutter	Yuba City	3249	36.53482137	71-75%	15	8	0.018695	38.61275372	7.0158687	11.66918429	18.3
24	3940-P84E-5000389-001	No	2	Emergency project for Monterey Park Tract Community Services District	47676	47676	Monterey Park Tract Community Services District	Funding assistance in response to an emergency situation	Infrastructure Improvement	Project Implementation	37.52729839	-121.0102805	Incompatible	Not Reviewed (Incompatible)	Point	PCF were Summed, same ref and lat/long		21	10	12	06099130001	130001	47	143	0.328671329	0.594925752	0.556836776	0.498541199	060990031003025	060990031003	06099003100	06099	Rural	0	Rural	0	502.574151	Stanislaus		4000	49.31255345	91-95%	19	10	0.079577	60.84385488	10.2471786	51.81268882	5.56
85	3940-P84E-4500210-001	No	2	Emergency project for Lassen Pines Mutual Water Co., Inc.	250000	254817	Lassen Pines Mutual Water Co., Inc., Lassen Pines Mutual Water Company, Inc.	Funding assistance in response to an emergency situation	Infrastructure Improvement	Project Implementation	40.55699495	-121.7169721	Incompatible	Not Reviewed (Incompatible)	Point	PCF were Summed, same ref and lat/long		01	01	01	060890000942	0000942	242	762	0.317585302	0.473891147	0.50652437	0.411030173	060890126041155	060890126041	06089012604	06089	Rural	0	Rural	0	502.5741541	Shasta		2198	13.46128682	21-25%	5	3	0.012323	31.7404507	3.696059302	0.528700906	0.36
60	3940-P84E-4000774-001	No	2	Emergency project for Pleasant Valley Joint Union Elementary School District	12350	12350	Pleasant Valley Joint Union Elementary School District	Funding assistance in response to an emergency situation	Infrastructure Improvement	Project Implementation	35.47216	-120.35474	Incompatible	Not Reviewed (Incompatible)	Point	PCF were Summed, same ref and lat/long		35	24	17	06079106-05	106-05	118	300	0.393333333	0.568515599	0.476262096	0.438941561	060790103002527	060790103002	06079010300	06079	Rural	0	Rural	0	502.5741519	San Luis Obispo		10043	26.69087077	56-60%	12	6	0.021313	41.02605082	7.320455512	14.3001007	0.6
89	3940-P84E-3500507-001	No	2	Emergency project for Bitterwater-Tully Union School District	10075	10075	Bitterwater-Tully Union School District	Funding assistance in response to an emergency situation	Infrastructure Improvement	Project Implementation	36.28029477	-120.9377905	Incompatible	Not Reviewed (Incompatible)	Point	PCF were Summed, same ref and lat/long		30	20	12	060539331	9331	39	77	0.506493506	0.465671326	0.525808531	0.498541199	060530113041026	060530113041	06053011304	06053	Rural	0	Rural	0	502.5741555	Monterey		6688	21.14815002	41-45%	9	5	0.000282	1.997762506	4.94219843	2.429506546	1.2
52	3940-P84E-3310012-001	No	2	Emergency project for Elsinore Valley Municipal Water District	250000	250000	Elsinore Valley Municipal Water District	Funding assistance in response to an emergency situation	Infrastructure Improvement	Project Implementation	33.66530739	-117.3279411	Incompatible	Not Reviewed (Incompatible)	Point	PCF were Summed, same ref and lat/long		67	42	28	06065UNASSIGN	UNASSIGN	0	0		0.464783715	0.424213216	0.61115244	060650430011097	060650430011	06065043001	06065	Urban	232.5943457	Rural	0.46280602	502.5741579	Riverside	Lake Elsinore	5593	35.23390989	71-75%	15	8	0.382152	88.97235097	8.649873536	32.06193353	5.2
69	3940-P84E-3310009-002	No	2	Emergency project for Eastern Municipal Water District	8004.26	8004.26	Eastern Municipal Water District	Funding assistance in response to an emergency situation	Infrastructure Improvement	Project Implementation	33.78527167	-117.2280574	Incompatible	Not Reviewed (Incompatible)	Point	PCF were Summed, same ref and lat/long		61	41	31	0606555016	55016	162	250	0.648	0.541889287	0.451269535	0.482755872	060650428003043	060650428003	06065042800	06065	Urban	502.1994015	Urban	0.999254329	502.5741565	Riverside	Perris	9260	45.47339762	86-90%	18	9	0.744096	97.68259549	9.26904818	42.37160121	8.79
62	3940-P84E-3301491-001	No	2	Emergency project for Alpine Village Water Company, LLC	199500	199500	Alpine Village Water Company, LLC	Funding assistance in response to an emergency situation	Infrastructure Improvement	Project Implementation	33.49273932	-117.6648967	Incompatible	Not Reviewed (Incompatible)	Point	PCF were Summed, same ref and lat/long		73	49	36	060590049129	0049129	229	428	0.535046729	0.450105568	0.441596305	0.418516036	060590423122055	060590423122	06059042312	06059	Urban	502.5741547	Urban	1	502.5741547	Orange	San Juan Capistrano	9085	31.88906194	66-70%	14	7	0.008449	26.19466198	7.508921596	17.58559919	10.08
19	3940-P84E-3301380-001	No	2	Emergency project for Pueblo Unido CDC	244566.25	250000	Pueblo Unido CDC	Funding assistance in response to an emergency situation	Infrastructure Improvement	Project Implementation	33.6757678	-116.3019225	Incompatible	Not Reviewed (Incompatible)	Point	Duplicate PCF, 4 locations		42	36	28	0606544017	44017	518	969	0.534571723	0.705716146	0.589630395	0.61115244	060650451203025	060650451203	06065045120	06065	Urban	398.7565512	Urban	0.793428295	502.5741502	Riverside	La Quinta	4580	14.74674283	21-25%	5	3	0.171227	73.64551702	7.002731235	11.56847936	1.16
20	3940-P84E-3301380-001	No	2	Emergency project for Pueblo Unido CDC	244566.25	250000	Pueblo Unido CDC	Funding assistance in response to an emergency situation	Infrastructure Improvement	Project Implementation	33.571692	-116.0772244	Incompatible	Not Reviewed (Incompatible)	Point	Duplicate PCF, 4 locations		56	36	28	0606546757	46757	206	299	0.688963211	0.573823085	0.589630395	0.61115244	060650456041015	060650456041	06065045604	06065	Urban	250.3515689	Rural	0.498138575	502.5741462	Riverside	Mecca	13694	38.67135351	76-80%	16	8	0.039588	51.55825475	7.162933997	12.78952669	1.37
4397	3940-P84E-3301380-001	No	2	Emergency project for Pueblo Unido CDC	5433.75	250000	Pueblo Unido CDC	Funding assistance in response to an emergency situation	Infrastructure Improvement	Project Implementation	33.571692	-116.0772244	Incompatible	Not Reviewed (Incompatible)	Point	Duplicate PCF, 4 locations		56	36	28	0606546757	46757	206	299	0.688963211	0.573823085	0.589630395	0.61115244	060650456041015	060650456041	06065045604	06065	Urban	250.3515689	Rural	0.498138575	502.5741462	Riverside	Mecca	13694	38.67135351	76-80%	16	8	0.039588	51.55825475	7.162933997	12.78952669	1.37
4398	3940-P84E-3301380-001	No	2	Emergency project for Pueblo Unido CDC	5433.75	250000	Pueblo Unido CDC	Funding assistance in response to an emergency situation	Infrastructure Improvement	Project Implementation	33.6757678	-116.3019225	Incompatible	Not Reviewed (Incompatible)	Point	Duplicate PCF, 4 locations		42	36	28	0606544017	44017	518	969	0.534571723	0.705716146	0.589630395	0.61115244	060650451203025	060650451203	06065045120	06065	Urban	398.7565512	Urban	0.793428295	502.5741502	Riverside	La Quinta	4580	14.74674283	21-25%	5	3	0.171227	73.64551702	7.002731235	11.56847936	1.16
73	3940-P84E-2701278-001	No	2	Emergency project for Rancho Chaparral Mutual Water Company	7901	7901	Rancho Chaparral Mutual Water Company	Funding assistance in response to an emergency situation	Infrastructure Improvement	Project Implementation	36.25251	-121.7827	Incompatible	Not Reviewed (Incompatible)	Point	PCF were Summed, same ref and lat/long		30	20	17	060535118	5118	206	325	0.633846154	0.465671326	0.525808531	0.438941561	060530115021034	060530115021	06053011502	06053	Rural	0	Rural	0	502.5741527	Monterey		1710	5.191476309	1-5% (lowest scores)	1	1	0	0	5.33045966	4.418429003	0.07
18	3940-P84E-2701068-001	No	2	Emergency project for Iverson and Jacks Apartments LLC	25200	25200	Iverson and Jacks Apartments LLC	Funding assistance in response to an emergency situation	Infrastructure Improvement	Project Implementation	36.51624238	-121.5194886	Incompatible	Not Reviewed (Incompatible)	Point	PCF were Summed, same ref and lat/long		30	20	12	06053UNASSIGN	UNASSIGN	0	0		0.465671326	0.525808531	0.498541199	060530108042010	060530108042	06053010804	06053	Rural	0	Rural	0	502.5741598	Monterey		5029	31.27507353	66-70%	14	7	0	0	4.272692835	1.10775428	2.77
57	3940-P84E-2701063-001	No	2	Emergency project for Alpine Court (River Road #25)	20393	20393	Alpine Court (River Road #25)	Funding assistance in response to an emergency situation	Infrastructure Improvement	Project Implementation	36.50669445	-121.4428518	Incompatible	Not Reviewed (Incompatible)	Point	PCF were Summed, same ref and lat/long		30	20	12	060533051	3051	301	458	0.65720524	0.465671326	0.525808531	0.498541199	060530108042110	060530108042	06053010804	06053	Urban	441.7322756	Urban	0.8789395	502.5741539	Monterey	Gonzales	5029	31.27507353	66-70%	14	7	0	0	4.272692835	1.10775428	2.77
79	3940-P84E-2700771-001	No	2	Emergency project for Pajaro/Sunny Mesa Community Services District	37613.48	37613.48	Pajaro/Sunny Mesa Community Services District	Funding assistance in response to an emergency situation	Infrastructure Improvement	Project Implementation	36.904427	-121.747357	Incompatible	Not Reviewed (Incompatible)	Point	PCF were Summed, same ref and lat/long		29	20	17	060532019	2019	102	148	0.689189189	0.459356784	0.525808531	0.438941561	060530101011002	060530101011	06053010101	06053	Urban	451.4057471	Urban	0.898187344	502.5741567	Monterey	Pajaro	4518	47.99611556	91-95%	19	10	0	0	6.264578462	7.628398792	6.73
64	3940-P84E-2410002-001	No	2	Emergency project for City of Dos Palos	247511.53	247511.53	City of Dos Palos	Funding assistance in response to an emergency situation	Infrastructure Improvement	Project Implementation	36.98476602	-120.6302633	Incompatible	Not Reviewed (Incompatible)	Point	PCF were Summed, same ref and lat/long		21	16	12	0604795	95	263	550	0.478181818	0.594925752	0.607638425	0.498541199	060470024024016	060470024024	06047002402	06047	Urban	451.2029909	Urban	0.897783912	502.5741552	Merced	Dos Palos	7505	34.90116089	71-75%	15	8	0.066796	57.88716637	10.12505843	50.57905337	3.55
51	3940-P84E-2400075-001	No	2	Emergency project for El Nido Elementary School District	250000	250000	El Nido Elementary School District	Funding assistance in response to an emergency situation	Infrastructure Improvement	Project Implementation	37.13385353	-120.4884867	Incompatible	Not Reviewed (Incompatible)	Point	PCF were Summed, same ref and lat/long		21	16	12	060473	3	20	85	0.235294118	0.594925752	0.607638425	0.498541199	060470009012088	060470009012	06047000901	06047	Rural	0	Rural	0	502.5741574	Merced	El Nido	3970	39.57886401	76-80%	16	8	0.128882	68.1636567	11.39328945	64.76586103	3.25
80	3940-P84E-1710021-001	No	2	Emergency project for County of Lake (North Lakeport)	46887	46887	County of Lake	Funding assistance in response to an emergency situation	Infrastructure Improvement	Project Implementation	39.04206943	-122.9146664	Incompatible	Not Reviewed (Incompatible)	Point	PCF were Summed, same ref and lat/long		04	05	02	06033414	414	165	340	0.485294118	0.41299262	0.606138979	0.527902132	060330004002086	060330004002	06033000400	06033	Urban	302.7108578	Urban	0.602320781	502.5741553	Lake	Lakeport	5574	15.74668588	26-30%	6	3	0	0	3.557401931	0.415407855	0.8
76	3940-P84E-1610009-001	No	2	Emergency project for Ketleman City Community Services District	50000	100000	Kettleman City Community Services District	Funding assistance in response to an emergency situation	Infrastructure Improvement	Project Implementation	36.00555499	-120.1239767	Incompatible	Not Reviewed (Incompatible)	Point	PCF were Summed, same ref and lat/long		32	21	14	06031205	205	230	398	0.577889447	0.371947832	0.427541229	0.425908102	060310017012021	060310017012	06031001701	06031	Urban	379.0316767	Urban	0.754180593	502.5741583	Kings	Avenal	9142	35.78215157	71-75%	15	8	0.079417	60.79590858	0	0	1.16
12	3940-P84E-1600507-001	No	2	Emergency project for Hardwick Water Company	15427	15427	Hardwick Water Company	Funding assistance in response to an emergency situation	Infrastructure Improvement	Project Implementation	36.40046515	-119.7194307	Incompatible	Not Reviewed (Incompatible)	Point	PCF were Summed, same ref and lat/long		32	21	14	060311314	1314	36	155	0.232258065	0.371947832	0.427541229	0.425908102	060310001003073	060310001003	06031000100	06031	Rural	0	Rural	0	502.5741525	Kings	Hardwick	3457	46.10077447	86-90%	18	9	0.243302	79.99041074	15.89113704	98.77895267	3.47
78	3940-P84E-1600048-001	No	2	Emergency project for Reef-Sunset Unified School District (Kettleman City Elementary)	50000	50000	Reef-Sunset Unified School District, Reef-Sunset Unified School Dsitrict	Funding assistance in response to an emergency situation	Infrastructure Improvement	Project Implementation	36.00805	-120.125574	Incompatible	Not Reviewed (Incompatible)	Point	PCF were Summed, same ref and lat/long		32	21	14	06031206	206	104	202	0.514851485	0.371947832	0.427541229	0.425908102	060310017011093	060310017011	06031001701	06031	Rural	335.3733867	Urban	0.667311248	502.5741551	Kings	Avenal	9142	35.78215157	71-75%	15	8	0.079417	60.79590858	0	0	1.16
59	3940-P84E-1600014-001	No	2	Emergency project for Kit Carson Union School District	16013	16013	Kit Carson Union School District	Funding assistance in response to an emergency situation	Infrastructure Improvement	Project Implementation	36.32883622	-119.582554	Incompatible	Not Reviewed (Incompatible)	Point	PCF were Summed, same ref and lat/long		32	21	14	06031507	507	181	502	0.360557769	0.371947832	0.427541229	0.425908102	060310001001067	060310001001	06031000100	06031	Rural	125.6688748	Rural	0.250050413	502.5741542	Kings		3457	46.10077447	86-90%	18	9	0.243302	79.99041074	15.89113704	98.77895267	3.47
56	3940-P84E-1510023-002	No	2	Emergency project for Lake of the Woods Mutual Water Company	240000	240000	Lake of the Woods Mutual Water Company	Funding assistance in response to an emergency situation	Infrastructure Improvement	Project Implementation	34.81829477	-119.0042324	Incompatible	Not Reviewed (Incompatible)	Point	PCF were Summed, same ref and lat/long		34	23	16	060290002845	0002845	144	370	0.389189189	0.403699933	0.557587036	0.523878469	060290033051033	060290033051	06029003305	06029	Urban	171.1392505	Rural	0.340525366	502.5741618	Kern	Lake of the Woods	3608	14.30286826	21-25%	5	3	0.146887	70.62490011	10.95045858	61.20342397	1.29
66	3940-P84E-1502607-001	No	2	Emergency project for Caliente Union School District	22089	22089	Caliente Union School District	Funding assistance in response to an emergency situation	Infrastructure Improvement	Project Implementation	35.34532541	-118.3858365	Incompatible	Not Reviewed (Incompatible)	Point	PCF were Summed, same ref and lat/long		34	23	16	060297000110	7000110	66	196	0.336734694	0.403699933	0.557587036	0.523878469	060290060041102	060290060041	06029006004	06029	Rural	0	Rural	0	502.5741552	Kern		1601	35.39145437	71-75%	15	8	0.309634	84.72111235	8.336282329	27.94561934	1.09
9	3940-P84E-1500393-002	No	2	Emergency project for Rainbird Valley Mutual Water Company	28181	28181	Rainbird Valley Mutual Water Comapny, Rainbird Valley MWC	Funding assistance in response to an emergency situation	Infrastructure Improvement	Project Implementation	35.66033333	-118.2690833	Incompatible	Not Reviewed (Incompatible)	Point	PCF were Summed, same ref and lat/long		26	23	16	060290001155	0001155	130	419	0.31026253	0.463021312	0.557587036	0.523878469	060290052032023	060290052032	06029005203	06029	Rural	0	Rural	0	502.5741498	Kern	Weldon	4679	26.65040413	56-60%	12	6	0	0	6.57591563	9.239677744	0.2
63	3940-P84E-1500364-001	No	2	Emergency project for Erskine Creek Water Company	15464.66	15464.66	Erskine Creek Water Company	Funding assistance in response to an emergency situation	Infrastructure Improvement	Project Implementation	35.63693586	-118.4657125	Incompatible	Not Reviewed (Incompatible)	Point	PCF were Summed, same ref and lat/long		26	23	16	060290002172	0002172	115	339	0.339233038	0.463021312	0.557587036	0.523878469	060290052045028	060290052045	06029005204	06029	Urban	134.7723852	Rural	0.268164179	502.5741536	Kern	Lake Isabella	6158	34.23053437	71-75%	15	8	0.422366	90.79431037	12.07227788	70.89627392	0.46
77	3940-P84E-1300513-001	No	2	Emergency project for Ocotillo Mutual Water Company	250000	250000	Ocotillo Mutual Water Company	Funding assistance in response to an emergency situation	Infrastructure Improvement	Project Implementation	32.74658889	-116.0005972	Incompatible	Not Reviewed (Incompatible)	Point	PCF were Summed, same ref and lat/long		56	51	40	06025285001	285001	50	118	0.423728814	0.573823085	0.565624817	0.573859825	060250123012025	060250123012	06025012301	06025	Rural	0	Rural	0	502.5741538	Imperial	Ocotillo	5633	20.34621913	41-45%	9	5	0.01179	31.19705929	6.103441007	7.087109768	0.48
67	3940-P84E-1200553-001	No	2	Emergency project for Weott Community Services District	250000	266700	Weott Community Services District	Funding assistance in response to an emergency situation	Infrastructure Improvement	Project Implementation	40.32436111	-123.9234583	Incompatible	Not Reviewed (Incompatible)	Point	PCF were Summed, same ref and lat/long		02	02	02	060232SH-8	2SH-8	37	112	0.330357143	0.350531295	0.374106017	0.527902132	060230116003057	060230116003	06023011600	06023	Rural	0	Rural	0	502.5741533	Humboldt	Weott	4133	10.71692342	11-15%	3	2	0	0	0	0	0.26
4	3940-P84E-1010034-001	No	2	Emergency project for City of San Joaquin	75000	75000	City of San Joaquin	Funding assistance in response to an emergency situation	Infrastructure Improvement	Project Implementation	36.60416173	-120.1852701	Incompatible	Not Reviewed (Incompatible)	Point	PCF were Summed, same ref and lat/long		31	21	12	060190000801	0000801	104	181	0.574585635	0.544965534	0.427541229	0.498541199	060190082004043	060190082004	06019008200	06019	Urban	363.5369818	Urban	0.723349936	502.5741538	Fresno	San Joaquin	6978	41.8860357	81-85%	17	9	0.062953	57.04011507	11.40907706	64.92950655	3.28
70	3940-P84E-1010030-001	No	2	Emergency project for Tranquillity Irrigation District	10000	10000	Trainquillity Irrigation District, Tranquility Irrigation District	Funding assistance in response to an emergency situation	Infrastructure Improvement	Project Implementation	36.6495088	-120.2476829	Incompatible	Not Reviewed (Incompatible)	Point	PCF were Summed, same ref and lat/long		31	21	12	060190000803	0000803	180	361	0.498614958	0.544965534	0.427541229	0.498541199	060190082002000	060190082002	06019008200	06019	Rural	0	Rural	0	502.5741566	Fresno	Tranquillity	6978	41.8860357	81-85%	17	9	0.062953	57.04011507	11.40907706	64.92950655	3.28
75	3940-P84E-1010023-001	No	2	Emergency project for City of Orange Cove	250000	250000	City of Orange Cove	Funding assistance in response to an emergency situation	Infrastructure Improvement	Project Implementation	36.62293178	-119.3120507	Incompatible	Not Reviewed (Incompatible)	Point	PCF were Summed, same ref and lat/long		31	22	14	060190000735	0000735	412	532	0.77443609	0.544965534	0.38191251	0.425908102	060190065021044	060190065021	06019006502	06019	Urban	409.1663047	Urban	0.814141164	502.5741514	Fresno	Orange Cove	4159	47.28065107	86-90%	18	9	0.334583	86.15950136	12.53499614	80.43806647	3.57
58	3940-P84E-1000577-001	No	2	Emergency project for Kings Canyon Unified School District	2000	2000	Kings Canyon Unified School District	Funding assistance in response to an emergency situation	Infrastructure Improvement	Project Implementation	36.60251593	-119.4539547	Incompatible	Not Reviewed (Incompatible)	Point	PCF were Summed, same ref and lat/long		31	22	14	060190000722	0000722	310	522	0.593869732	0.544965534	0.38191251	0.425908102	060190066032008	060190066032	06019006603	06019	Urban	502.5741533	Urban	1	502.5741533	Fresno	Reedley	2047	25.22410291	51-55%	11	6	0.320586	85.36039636	14.37291155	96.97885196	6.1
3	3940-P84E-1000445-001	No	2	Emergency project for Linda Vista Farms	29000	29000	Linda Vista Farms, A California General Partnership	Funding assistance in response to an emergency situation	Infrastructure Improvement	Project Implementation	36.42804638	-120.0301719	Incompatible	Not Reviewed (Incompatible)	Point	PCF were Summed, same ref and lat/long		31	21	12	060190001256	0001256	20	27	0.740740741	0.544965534	0.427541229	0.498541199	060190078021005	060190078021	06019007802	06019	Rural	0	Rural	0	502.5741593	Fresno		5269	42.83509995	81-85%	17	9	0.070371	58.70225348	0	0	3.61
83	3940-P84E-1000369-001	No	2	Emergency project for Zonneveld Dairies, Inc.	16190	16190	Zonneveld Dairies, Inc.	Funding assistance in response to an emergency situation	Infrastructure Improvement	Project Implementation	36.46010278	-119.7705	Incompatible	Not Reviewed (Incompatible)	Point	PCF were Summed, same ref and lat/long		31	21	12	060190000865	0000865	221	608	0.363486842	0.544965534	0.427541229	0.498541199	060190074001013	060190074001	06019007400	06019	Rural	0	Rural	0	502.5741487	Fresno		3548	43.64448785	86-90%	18	9	0.194426	75.86702893	15.68065749	98.69083585	3.92
84	3940-P84E-1000276-001	No	2	Emergency project for Orange Center School District	22680	22680	Orange Center School District	Funding assistance in response to an emergency situation	Infrastructure Improvement	Project Implementation	36.682273	-119.780124	Incompatible	Not Reviewed (Incompatible)	Point	PCF were Summed, same ref and lat/long		31	21	12	060190000603	0000603	273	640	0.4265625	0.544965534	0.427541229	0.498541199	060190018001011	060190018001	06019001800	06019	Rural	231.3766596	Rural	0.460383126	502.5741532	Fresno		4615	61.45084412	96-100% (highest scores)	20	10	0.205389	76.68211603	14.98531776	98.13695871	6.42
82	3940-P84E-1000157-001	No	2	Emergency project for Southern Sierra Council, Boy Scouts of America	8683.2	8683.2	Southern Sierra Council, Boy Scouts of America, Southern Sierra Council, Boyscouts of America	Funding assistance in response to an emergency situation	Infrastructure Improvement	Project Implementation	35.38133333	-119.0152944	Incompatible	Not Reviewed (Incompatible)	Point	PCF were Summed, same ref and lat/long		34	23	16	060297000522	7000522	9	20	0.45	0.403699933	0.557587036	0.523878469	060290016001040	060290016001	06029001600	06029	Urban	502.5741592	Urban	1	502.5741592	Kern	Bakersfield	1390	54.00699151	96-100% (highest scores)	20	10	0.236417	79.28719834	16.9885347	99.71047331	65.41
53	3940-P84E-1000112-001	No	2	Emergency project for Sanger Unified School District	50000	50000	Sanger Unified School District	Funding assistance in response to an emergency situation	Infrastructure Improvement	Project Implementation	36.70583611	-119.5643861	Incompatible	Not Reviewed (Incompatible)	Point	PCF were Summed, same ref and lat/long		31	21	14	060190000670	0000670	273	461	0.592190889	0.544965534	0.427541229	0.425908102	060190060003027	060190060003	06019006000	06019	Urban	502.5741577	Urban	1	502.5741577	Fresno	Sanger	8895	44.16380186	86-90%	18	9	0.291648	83.65031165	14.04686873	96.37462236	7.23
1	3940-P84E-0900410-003	No	2	Emergency project for Latrobe School District	13416.4	13416.4	Latrobe Elementary School	Funding assistance in response to an emergency situation	Infrastructure Improvement	Project Implementation	38.55672547	-120.9814031	Incompatible	Not Reviewed (Incompatible)	Point	PCF were Summed, same ref and lat/long		06	04	01	06017200006	200006	163	591	0.275803723	0.61417102	0.396771611	0.411030173	060170307041094	060170307041	06017030704	06017	Rural	0	Rural	0	502.574149	El Dorado		5961	16.78920444	31-35%	7	4	0.235744	79.25523414	8.215416253	26.56092649	0.86
72	3940-P84E-0900210-001	No	2	Emergency project for Latrobe School District (Millers Hill School)	10000	10000	Latrobe School District (Millers Hill School)	Funding assistance in response to an emergency situation	Infrastructure Improvement	Project Implementation	38.5568587	-120.9815735	Incompatible	Not Reviewed (Incompatible)	Point	PCF were Summed, same ref and lat/long		06	04	01	06017200006	200006	163	591	0.275803723	0.61417102	0.396771611	0.411030173	060170307041094	060170307041	06017030704	06017	Rural	0	Rural	0	502.5741566	El Dorado		5961	16.78920444	31-35%	7	4	0.235744	79.25523414	8.215416253	26.56092649	0.86
86	3940-P84E-0600008-001	No	2	Emergency Project for Colusa County Waterworks District #1	50000	50000	Colusa County Waterworks District #1	Funding assistance in response to an emergency situation.	Infrastructure Improvement	Project Implementation	39.20766625	-122.0081305	Incompatible	Not Reviewed (Incompatible)	Point	PCF were Summed, same ref and lat/long		03	03	04	060110512	0512	276	740	0.372972973	0.398966761	0.45567306	0.381311739	060110005004004	060110005004	06011000500	06011	Urban	476.8218577	Urban	0.948759208	502.5741557	Colusa	Colusa	2565	25.52520782	51-55%	11	6	0.003798	18.65111076	7.494122134	17.40936556	1.56
4431	3940-P84E-0500091-001	No	2	Emergency project for Rite of Passage Adolescent Treatment Centers and Schools, Inc.	250000	250000	Rite of Passage Adolescent Treatment Centers and Schools, Inc.	Funding assistance in response to an emergency situation	Water Management	Project Implementation	39.12649	-119.45024	Incompatible	Not Reviewed (Incompatible)	Point	Unique, no duplicates	out of state	Null	Null	Null			0	0	0	#N/A	#N/A	#N/A						0	Urban	NA	0			0	0		0	0	0	0	0	0	0
185	3940-P84C-5410052-001C	No	2	LSID - El Rancho Water System	289681.28	1046000	Lindsay- Strathmore Irrigation District, Lindsay-Strathmore Irrigation District	Funding of a project, which includes engineering design, to identify options to address and resolve water quality issues	Infrastructure Improvement	Project Implementation	36.20245833	-119.0519111	Incompatible	Not Reviewed (Incompatible)	Point	Duplicate PCF, 4 locations		26	23	16	0610799199	99199	53	171	0.30994152	0.463021312	0.557587036	0.523878469	061070027002021	061070027002	06107002700	06107	Rural	0	Rural	0	502.5741529	Tulare		5615	24.38673049	51-55%	11	6	0	0	0	0	0.06
186	3940-P84C-5410052-001C	No	2	LSID - El Rancho Water System	289681.28	1046000	Lindsay- Strathmore Irrigation District, Lindsay-Strathmore Irrigation District	Funding of a project, which includes engineering design, to identify options to address and resolve water quality issues	Infrastructure Improvement	Project Implementation	36.20245833	-119.0519111	Incompatible	Not Reviewed (Incompatible)	Point	Duplicate PCF, 4 locations		26	23	16	0610799199	99199	53	171	0.30994152	0.463021312	0.557587036	0.523878469	061070027002021	061070027002	06107002700	06107	Rural	0	Rural	0	502.5741529	Tulare		5615	24.38673049	51-55%	11	6	0	0	0	0	0.06
4504	3940-P84C-5410052-001C	No	2	LSID - El Rancho Water System	751318.72	1046000	Lindsay- Strathmore Irrigation District, Lindsay-Strathmore Irrigation District	Funding of a project, which includes engineering design, to identify options to address and resolve water quality issues	Infrastructure Improvement	Project Implementation	36.20245833	-119.0519111	Incompatible	Not Reviewed (Incompatible)	Point	Duplicate PCF, 4 locations		26	23	16	0610799199	99199	53	171	0.30994152	0.463021312	0.557587036	0.523878469	061070027002021	061070027002	06107002700	06107	Rural	0	Rural	0	502.5741529	Tulare		5615	24.38673049	51-55%	11	6	0	0	0	0	0.06
4505	3940-P84C-5410052-001C	No	2	LSID - El Rancho Water System	751318.72	1046000	Lindsay- Strathmore Irrigation District, Lindsay-Strathmore Irrigation District	Funding of a project, which includes engineering design, to identify options to address and resolve water quality issues	Infrastructure Improvement	Project Implementation	36.20245833	-119.0519111	Incompatible	Not Reviewed (Incompatible)	Point	Duplicate PCF, 4 locations		26	23	16	0610799199	99199	53	171	0.30994152	0.463021312	0.557587036	0.523878469	061070027002021	061070027002	06107002700	06107	Rural	0	Rural	0	502.5741529	Tulare		5615	24.38673049	51-55%	11	6	0	0	0	0	0.06
206	3940-P84C-5410050-001P2	No	2	Planning project for Alpaugh Community Services District	321000	321000	Alpaugh Community Services District	Funding of a project, which includes engineering design, to identify options to address and resolve water quality issues	Research/Planning (including Science)	Project Implementation	35.889825	-119.4872194	Incompatible	Not Reviewed (Incompatible)	Point	PCF were Summed, same ref and lat/long		26	21	14	061076200	6200	57	112	0.508928571	0.463021312	0.427541229	0.425908102	061070043001066	061070043001	06107004300	06107	Rural	0	Rural	0	502.5741625	Tulare	Alpaugh	7682	56.26549754	96-100% (highest scores)	20	10	0.22878	78.63193224	14.49898669	97.31873112	3.97
216	3940-P84C-5410033-003C	No	2	Construction project for Pratt Mutual Water Company	4904514	4904514	Pratt Mutual Water Company	Funding of a project, which includes engineering design, to identify options to address and resolve water quality issues	Infrastructure Improvement	Project Implementation	36.20711111	-119.3430028	Incompatible	Not Reviewed (Incompatible)	Point	PCF were Summed, same ref and lat/long		26	22	16	06107160209	160209	210	340	0.617647059	0.463021312	0.38191251	0.523878469	061070029013011	061070029013	06107002901	06107	Urban	502.5741531	Urban	1	502.5741531	Tulare	Tulare	3729	46.20902568	86-90%	18	9	0.353584	87.29423046	14.94542833	98.07401813	15.94
180	3940-P84C-5410009-009P	No	2	Pixley Public Utility District Arsenic Exceedence project	500000	500000	Pixley Public Utility District	Funding of a project, which includes engineering design, to identify options to address and resolve water quality issues	Research/Planning (including Science)	Project Implementation	35.96692778	-119.2948361	Incompatible	Not Reviewed (Incompatible)	Point	PCF were Summed, same ref and lat/long		26	21	14	06107118201	118201	174	398	0.43718593	0.463021312	0.427541229	0.425908102	061070042002051	061070042002	06107004200	06107	Urban	282.074279	Urban	0.561259019	502.5741583	Tulare	Pixley	6529	54.66380447	96-100% (highest scores)	20	10	0.265209	81.54067444	14.4540214	97.18026183	4.31
179	3940-P84C-5410007-003P	No	2	LSID - Tonyville	257500	257500	LSID - Tonyville	Funding of a project, which includes engineering design, to identify options to address and resolve water quality issues	Research/Planning (including Science)	Project Implementation	36.20245833	-119.0519111	Incompatible	Not Reviewed (Incompatible)	Point	PCF were Summed, same ref and lat/long		26	23	16	0610799199	99199	53	171	0.30994152	0.463021312	0.557587036	0.523878469	061070027002021	061070027002	06107002700	06107	Rural	0	Rural	0	502.5741529	Tulare		5615	24.38673049	51-55%	11	6	0	0	0	0	0.06
178	3940-P84C-5410001-001C	No	2	Cutler Public Utility District New Well and Nitrate Blending Project	2931300	2931300	Cutler Public Utility District	Construction project to address nitrate levels which currently exceed maximum contaminant levels.	Infrastructure Improvement	Project Implementation	36.52549167	-119.2873639	Compatible	Local	Point	PCF were Summed, same ref and lat/long		26	22	14	06107112402	112402	155	217	0.714285714	0.463021312	0.38191251	0.425908102	061070006002014	061070006002	06107000600	06107	Urban	395.7832716	Urban	0.787512185	502.5741559	Tulare	Cutler	6200	47.4770298	86-90%	18	9	0.41683	90.50663257	13.20838199	92.47230614	3.84
200	3940-P84C-5401038-001P2	No	2	Planning project for Akin Water Company	470000	470000	Akin Water Company	Funding of a project, which includes engineering design, to identify options to address and resolve water quality issues	Research/Planning (including Science)	Project Implementation	36.08024444	-119.0031861	Incompatible	Not Reviewed (Incompatible)	Point	PCF were Summed, same ref and lat/long		26	23	14	06107151500	151500	74	188	0.393617021	0.463021312	0.557587036	0.425908102	061070039021099	061070039021	06107003902	06107	Urban	277.7608358	Urban	0.552676325	502.5741525	Tulare	Porterville	5847	38.54153342	76-80%	16	8	0.368794	88.20521016	11.22139398	63.28046324	1.52
176	3940-P84C-5401003-003P	No	2	East Orosi CSD	472584	472584	East Orosi Community Services District	Funding of a project, which includes engineering design, to identify options to address and resolve water quality issues	Research/Planning (including Science)	Project Implementation	36.54495	-119.287338	Incompatible	Not Reviewed (Incompatible)	Point	PCF were Summed, same ref and lat/long		26	22	14	06107112401	112401	159	254	0.625984252	0.463021312	0.38191251	0.425908102	061070002011032	061070002011	06107000201	06107	Urban	472.5198557	Urban	0.940199272	502.5741559	Tulare	Orosi	9406	49.31060841	91-95%	19	10	0.385605	89.10020777	13.14756752	92.11983887	4.65
173	3940-P84C-5400651-001P	No	2	Beverly Grand Mutual Water Company	113000	113000	Beverly Grand Mutual Water Company	Feasibility study to evaluate potential solutions to nitrate levels that currently exceed maximum contaminant levels.	Research/Planning (including Science)	Project Implementation	35.11908889	-120.6042111	Incompatible	Not Reviewed (Incompatible)	Point	PCF were Summed, same ref and lat/long		35	24	17	06079412-54	412-54	262	548	0.47810219	0.568515599	0.476262096	0.438941561	060790119023001	060790119023	06079011902	06079	Urban	502.5741549	Urban	1	502.5741549	San Luis Obispo	Arroyo Grande	8245	13.96754006	21-25%	5	3	0	0	6.029992708	6.835347432	5.68
172	3940-P84C-5400542-005P	No	2	Ducor Community Services District	27770	138850	Ducor Community Services District	Feasibility study to evaluate potential solutions to nitrate levels that currently exceed maximum contaminant levels.	Research/Planning (including Science)	Project Implementation	35.89162	-119.047324	Incompatible	Not Reviewed (Incompatible)	Point	PCF were Summed, same ref and lat/long		26	21	14	06107853	853	19	51	0.37254902	0.463021312	0.427541229	0.425908102	061070045001107	061070045001	06107004500	06107	Rural	0	Rural	0	502.5741563	Tulare	Ducor	6628	40.32745786	81-85%	17	9	0.294959	83.84209685	0	0	2.01
171	3940-P84C-5304501-004P	No	2	Salyer MWC (Formerly Riverview Acres WS)	135000	135000	Salyer Mutual Water Company, Salyer Mutual Water Compnay	Funding of a project, which includes engineering design, to identify options to address and resolve water quality issues	Research/Planning (including Science)	Project Implementation	40.891752	-123.582785	Incompatible	Not Reviewed (Incompatible)	Point	PCF were Summed, same ref and lat/long		02	02	02	0610514	14	65	228	0.285087719	0.350531295	0.374106017	0.527902132	061050002002048	061050002002	06105000200	06105	Rural	0	Rural	0	502.5741569	Trinity		2281	8.73301794	6-10%	2	1	0	0	3.29755302	0.31470292	0.03
170	3940-P84C-5301002-001C	No	2	Lewiston CSD (former Lewiston Valley WD)	1386000	1386000	Lewiston Community Services District	Funding of a project, which includes engineering design, to identify options to address and resolve water quality issues	Infrastructure Improvement	Project Implementation	40.717225	-122.8277167	Incompatible	Not Reviewed (Incompatible)	Point	PCF were Summed, same ref and lat/long		02	02	02	061054	4	238	683	0.348462665	0.350531295	0.374106017	0.527902132	061050001012012	061050001012	06105000101	06105	Rural	0	Rural	0	502.5741574	Trinity	Lewiston	2867	8.386311856	6-10%	2	1	0	0	2.872623481	0.163645519	0.12
204	3940-P84C-5210003-801P	No	2	Planning project for Los Molinos Community Services District	202191	202191	Los Molinos Community Services District	Funding of a project, which includes engineering design, to identify options to address and resolve water quality issues	Research/Planning (including Science)	Project Implementation	40.02304167	-122.0984222	Incompatible	Not Reviewed (Incompatible)	Point	PCF were Summed, same ref and lat/long		03	01	04	0610350560	50560	205	589	0.348047538	0.398966761	0.50652437	0.381311739	061030009002047	061030009002	06103000900	06103	Urban	310.9388655	Urban	0.61869251	502.5741554	Tehama	Los Molinos	3678	33.00468778	66-70%	14	7	0.012809	32.1559853	9.02204257	38.59516616	2.39
219	3940-P84C-5200550-003P	No	2	Planning project for New Orchard Mobile Home Park, LLC	258811	258811	New Orchard Mobile Home Park, LLC	Funding of a project, which includes engineering design, to identify options to address and resolve water quality issues	Research/Planning (including Science)	Project Implementation	40.03581667	-122.0999889	Incompatible	Not Reviewed (Incompatible)	Point	PCF were Summed, same ref and lat/long		03	01	04	0610350560	50560	205	589	0.348047538	0.398966761	0.50652437	0.381311739	061030009002004	061030009002	06103000900	06103	Urban	453.9234287	Urban	0.903196928	502.5741505	Tehama	Los Molinos	3678	33.00468778	66-70%	14	7	0.012809	32.1559853	9.02204257	38.59516616	2.39
194	3940-P84C-5100149-002P	No	2	Barry Elementary School	268510	268510	Yuba City Unified School District	Funding of a project, which includes engineering design, to identify options to address and resolve water quality issues	Research/Planning (including Science)	Project Implementation	39.13349846	-121.6334475	Incompatible	Not Reviewed (Incompatible)	Point	PCF were Summed, same ref and lat/long		03	03	04	0610162	62	187	354	0.528248588	0.398966761	0.45567306	0.381311739	061010502011018	061010502011	06101050201	06101	Urban	502.5741576	Urban	1	502.5741576	Sutter	Yuba City	3249	36.53482137	71-75%	15	8	0.018695	38.61275372	7.0158687	11.66918429	18.3
168	3940-P84C-5000273-002P	No	2	Gratton School	373500	373500	Gratton School District	Funding of a project, which includes engineering design, to identify options to address and resolve water quality issues	Research/Planning (including Science)	Project Implementation	37.57274444	-120.7920972	Incompatible	Not Reviewed (Incompatible)	Point	PCF were Summed, same ref and lat/long		12	10	08	06099132005	132005	46	173	0.265895954	0.676789588	0.556836776	0.640361645	060990029013032	060990029013	06099002901	06099	Rural	0	Rural	0	502.5741513	Stanislaus		4764	29.92606646	61-65%	13	7	0.132279	68.62713761	10.30347023	52.53021148	3.33
220	3940-P84C-4900568-001P2	No	2	Planning project for Valley Ford Water Association	436500	436500	Valley Ford Water Association	Funding of a feasibility study, which includes engineering design, to resolve water quality issues	Research/Planning (including Science)	Project Implementation	38.31798056	-122.9241194	Incompatible	Not Reviewed (Incompatible)	Point	PCF were Summed, same ref and lat/long		10	02	02	060977501	7501	30	57	0.526315789	0.458539568	0.374106017	0.527902132	060971535024026	060971535024	06097153502	06097	Rural	0	Rural	0	502.5741553	Sonoma	Valley Ford	3684	6.35320758	1-5% (lowest scores)	1	1	0	0	5.1827462	3.499496475	0.48
167	3940-P84C-4900568-001P	No	2	Valley Ford Water Association	485000	485000	Valley Ford Water Association	Feasibility Study to explore alternatives that include drilling wells, blending, installing well head treatment, or a combination of these alternatives.	Research/Planning (including Science)	Project Implementation	38.31798056	-122.9241194	Incompatible	Not Reviewed (Incompatible)	Point	PCF were Summed, same ref and lat/long		10	02	02	060977501	7501	30	57	0.526315789	0.458539568	0.374106017	0.527902132	060971535024026	060971535024	06097153502	06097	Rural	0	Rural	0	502.5741553	Sonoma	Valley Ford	3684	6.35320758	1-5% (lowest scores)	1	1	0	0	5.1827462	3.499496475	0.48
218	3940-P84C-4300630-003P2	No	2	Construction Project for Foothill Mutual Water Company	208970	208970	Foothill Mutual Water Company	Funding of a project, which includes engineering design, to identify options to address and resolve water quality issues	Infrastructure Improvement	Project Implementation	37.1259	-121.6618611	Incompatible	Not Reviewed (Incompatible)	Point	PCF were Summed, same ref and lat/long		30	19	17	060853932	3932	275	577	0.47660312	0.465671326	0.438924585	0.438941561	060855123141017	060855123141	06085512314	06085	Urban	502.5741518	Urban	1	502.5741518	Santa Clara	Morgan Hill	5932	20.31951266	41-45%	9	5	0.00037	2.461243407	8.199244033	26.44763343	3.69
193	3940-P84C-4210009-002C	No	2	Cuyama Community Services District Arsenic exceedence remediation project	830611	830611	Cuyama Community Services District	Construction project designed to remedy the water quality, treatment plant operations and excessive backwash water problems by providing the needed water storage capacity by installation of a new 300,000 gallon treated water storage tank.	Infrastructure Improvement	Project Implementation	34.94782222	-119.6893194	Incompatible	Not Reviewed (Incompatible)	Point	PCF were Summed, same ref and lat/long		35	24	19	06083505901	505901	71	193	0.367875648	0.568515599	0.476262096	0.503533621	060830018001314	060830018001	06083001800	06083	Rural	0	Rural	0	502.5741573	Santa Barbara	New Cuyama	1245	21.14173842	41-45%	9	5	0.002387	12.37014544	5.471975374	5.135951662	0.19
165	3940-P84C-3901169-002P	No	2	MUSD-Nile Garden School	480000	480000	Manteca Unified School District	Funding of a project, which includes engineering design, to identify options to address and resolve water quality issues	Research/Planning (including Science)	Project Implementation	37.75494167	-121.2373639	Incompatible	Not Reviewed (Incompatible)	Point	PCF were Summed, same ref and lat/long		12	10	05	060770094507	0094507	90	240	0.375	0.676789588	0.556836776	0.526292545	060770051061008	060770051061	06077005106	06077	Rural	0	Rural	0	502.5741569	San Joaquin		6017	30.26511958	61-65%	13	7	0.049619	54.13137286	9.576225354	46.33685801	5.05
212	3940-P84C-3900579-002P	No	2	Planning project for Century Mobile Home Park	373500	373500	Century Mobile Home Park	Funding of a project, which includes engineering design, to identify options to address and resolve water quality issues	Research/Planning (including Science)	Project Implementation	37.72425556	-120.9266583	Incompatible	Not Reviewed (Incompatible)	Point	PCF were Summed, same ref and lat/long		12	10	05	06099105002	105002	41	109	0.376146789	0.676789588	0.556836776	0.526292545	060990003043007	060990003043	06099000304	06099	Urban	431.8458679	Urban	0.859267949	502.5741604	Stanislaus	Riverbank	5003	51.54948088	91-95%	19	10	0.076402	60.17260668	9.823256797	48.33836858	9.3
192	3940-P84C-3700934-001P	No	2	Planning project for Pauma Valley Mutual Water Company	483800	483800	Pauma Valley Mutual Water Company	Funding of a project, which includes engineering design, to identify options to address and resolve water quality issues	Research/Planning (including Science)	Project Implementation	33.31374722	-117.0026778	Incompatible	Not Reviewed (Incompatible)	Point	PCF were Summed, same ref and lat/long		75	50	38	06073447130	447130	110	244	0.450819672	0.465218448	0.477454585	0.456654895	060730191062002	060730191062	06073019106	06073	Rural	0	Rural	0	502.5741618	San Diego		9131	21.10988272	41-45%	9	5	0.03763	50.67923925	8.056609058	24.73564955	3.83
208	3940-P84C-3700923-001C	No	2	Construction project for Lake Morena Oak Shore Mutual Water Company, Inc.	1069000	3409000	Lake Morena Oak Shore Mutual Water Company, Inc., Lake Morena's Oak Shore Mutual Water Company, Inc.	Funding of a project, which includes engineering design, to identify options to address and resolve water quality issues	Infrastructure Improvement	Project Implementation	32.60638889	-116.4680556	Incompatible	Not Reviewed (Incompatible)	Point	PCF were Summed, same ref and lat/long		71	51	40	06073573100	573100	66	168	0.392857143	0.416135323	0.565624817	0.573859825	060730211003351	060730211003	06073021100	06073	Rural	0	Rural	0	502.574152	San Diego	Campo	7589	23.17127361	46-50%	10	5	0.022889	42.92792073	8.77372694	34.21450151	0.27
163	3940-P84C-3610007-006C	No	2	Construction project for East Valley Water District (Baseline Gardens MWC)	3475835	6475835	East Valley Water District	Funding of a project, which includes engineering design, to identify options to address and resolve water quality issues	Infrastructure Improvement	Project Implementation	34.1064	-117.1267	Incompatible	Not Reviewed (Incompatible)	Point	PCF were Summed, same ref and lat/long		40	08	23	06071443021	443021	203	504	0.402777778	0.555279334	0.737485498	0.638964045	060710111014081	060710111014	06071011101	06071	Rural	61.07920785	Rural	0.121532728	502.5741512	San Bernardino	Highland	3771	21.97405895	46-50%	10	5	0.958732	99.7762506	9.636641787	46.9284995	0.93
162	3940-P84C-3600196-501P	No	2	Planning project for County of San Bernardino (CSA 70 W-4 Pioneertown)	379800	379800	County of San Bernardino County Service Area No. 70 Improvement Zone W-4 (Pioneertown), County of San Bernardino County Service Area No. 70 Improvement Zone W-4 (Pioneertown)	Funding of a project, which includes engineering design, to identify options to address and resolve water quality issues	Research/Planning (including Science)	Project Implementation	34.47664722	-117.2830306	Incompatible	Not Reviewed (Incompatible)	Point	PCF were Summed, same ref and lat/long		33	08	21	06071901019	901019	232	435	0.533333333	0.442286175	0.737485498	0.623727764	060710100261074	060710100261	06071010026	06071	Urban	502.5741482	Urban	1	502.5741482	San Bernardino	Victorville	10495	30.97416803	61-65%	13	7	0.243505	80.02237494	8.880172486	36.29154079	9.44
161	3940-P84C-3500526-001P	No	2	Planning project for Arnold Associates, Inc.	250000	250000	Arnold Associates, Inc.	Feasibility study to evaluate potential solutions to nitrate levels that historically exceed maximum contaminant levels.	Research/Planning (including Science)	Project Implementation	36.84493889	-121.4023722	Incompatible	Not Reviewed (Incompatible)	Point	PCF were Summed, same ref and lat/long		30	20	12	06069335309	335309	333	551	0.604355717	0.465671326	0.525808531	0.498541199	060690004003004	060690004003	06069000400	06069	Urban	496.208818	Urban	0.987334538	502.5741517	San Benito	Hollister	5975	25.29211713	51-55%	11	6	0	0	5.653791293	5.740181269	5.7
160	3940-P84C-3400172-004P	No	2	Tokay Park Water Company	270000	270000	Tokay Park Water Company	Funding of a project, which includes engineering design, to identify options to address and resolve water quality issues	Research/Planning (including Science)	Project Implementation	38.58174444	-121.4940583	Incompatible	Not Reviewed (Incompatible)	Point	PCF were Summed, same ref and lat/long		07	06	06	0606741106	41106	152	229	0.663755459	0.565748104	0.610048282	0.570504134	060670011011006	060670011011	06067001101	06067	Urban	502.5741535	Urban	1	502.5741535	Sacramento	Sacramento	2047	28.70269336	61-65%	13	7	0.0312	48.21799584	9.054190472	39.06092649	34
207	3940-P84C-3302093-501P2	No	2	Planning project for Eastern Municipal Water District	500000	500000	Eastern Municipal Water District	Funding of a project, which includes engineering design, to identify options to address and resolve water quality issues	Research/Planning (including Science)	Project Implementation	33.76156389	-117.1834528	Incompatible	Not Reviewed (Incompatible)	Point	PCF were Summed, same ref and lat/long		61	41	31	06065UNASSIGN	UNASSIGN	0	0		0.541889287	0.451269535	0.482755872	060650427301010	060650427301	06065042730	06065	Rural	83.37841483	Rural	0.165902711	502.5741554	Riverside	Perris	5338	32.87716295	66-70%	14	7	0.665408	96.48393799	8.30237602	27.60574018	9.56
157	3940-P84C-3000663-003C	No	2	Diamond Park Mutual Water Company consolidation project with City of Santa Ana	1121727	1121727	City of Santa Ana	Consolidation with the City of Santa Ana to address nitrate levels that currently exceed the maximum contaminant levels.	Infrastructure Improvement	Project Implementation	33.750717	-117.867689	Compatible	Local	Point	PCF were Summed, same ref and lat/long		69	46	34	060590068052	0068052	200	270	0.740740741	0.604763006	0.489577647	0.578206403	060590750021000	060590750021	06059075002	06059	Urban	502.5741551	Urban	1	502.5741551	Orange	Santa Ana	8605	45.72985205	86-90%	18	9	0.009227	27.15358798	10.65534531	57.25075529	16.52
4486	3940-P84C-3000662-003C	No	2	Catalina Street Pump Owners Association consolidation project with City of Santa Ana	441651	441651	City of Santa Ana	Consolidation with the City of Santa Ana to address uranium levels that currently exceed the maximum contaminant levels.	Infrastructure Improvement	Project Implementation	33.750717	-117.867689	Compatible	Local	Point	Duplicate PCF, 4 locations		69	46	34	060590068052	0068052	200	270	0.740740741	0.604763006	0.489577647	0.578206403	060590750021000	060590750021	06059075002	06059	Urban	502.5741551	Urban	1	502.5741551	Orange	Santa Ana	8605	45.72985205	86-90%	18	9	0.009227	27.15358798	10.65534531	57.25075529	16.52
4487	3940-P84C-3000662-003C	No	2	Catalina Street Pump Owners Association consolidation project with City of Santa Ana	441651	441651	City of Santa Ana	Consolidation with the City of Santa Ana to address uranium levels that currently exceed the maximum contaminant levels.	Infrastructure Improvement	Project Implementation	33.748379	-117.874367	Compatible	Local	Point	Duplicate PCF, 4 locations		69	46	34	060590068052	0068052	200	270	0.740740741	0.604763006	0.489577647	0.578206403	060590750021010	060590750021	06059075002	06059	Urban	502.5741526	Urban	1	502.5741526	Orange	Santa Ana	8605	45.72985205	86-90%	18	9	0.009227	27.15358798	10.65534531	57.25075529	16.52
153	3940-P84C-2701221-002P2	No	2	Planning project for Washington Union School District	100753	100753	Washington Union School District	Funding of a project, which includes engineering design, to identify options to address and resolve water quality issues	Research/Planning (including Science)	Project Implementation	36.575637	-121.71624	Incompatible	Not Reviewed (Incompatible)	Point	PCF were Summed, same ref and lat/long		30	20	17	060535120	5120	737	1547	0.476405947	0.465671326	0.525808531	0.438941561	060530107022011	060530107022	06053010702	06053	Urban	344.6753124	Urban	0.685819812	502.5741551	Monterey		3911	10.44707428	11-15%	3	2	0	0	4.630389899	1.598690836	0.94
151	3940-P84C-2701068-002P	No	2	Planning project for Iverson and Jacks Apartments LLC	258273.37	258273.37	Iverson and Jacks Apartments LLC	Feasibility study to evaluate potential solutions to nitrate levels that currently exceed maximum contaminant levels.	Research/Planning (including Science)	Project Implementation	36.517475	-121.5197444	Incompatible	Not Reviewed (Incompatible)	Point	PCF were Summed, same ref and lat/long		30	20	12	06053UNASSIGN	UNASSIGN	0	0		0.465671326	0.525808531	0.498541199	060530108042010	060530108042	06053010804	06053	Rural	0	Rural	0	502.574154	Monterey		5029	31.27507353	66-70%	14	7	0	0	4.272692835	1.10775428	2.77
211	3940-P84C-2701036-001P	No	2	Planning project for Porfirio Rocha Jr., Operator of Apple Avenue Water System No. 03	67000	67000	Apple Avenue Water System No. 03, Apple Avenue Water System No.03	Funding of a project, which includes engineering design, to identify options to address and resolve water quality issues	Research/Planning (including Science)	Project Implementation	36.31764444	-121.2568861	Incompatible	Not Reviewed (Incompatible)	Point	PCF were Summed, same ref and lat/long		30	20	12	060539325	9325	89	156	0.570512821	0.465671326	0.525808531	0.498541199	060530112042001	060530112042	06053011204	06053	Urban	255.2405642	Urban	0.507866469	502.57416	Monterey	Greenfield	3190	31.45834298	66-70%	14	7	0.000237	1.582227905	4.294351715	1.14551863	2.32
150	3940-P84C-2700706-002C	No	2	Construction project for California American Water Company	1652850	1652850	California American Water Company , California Water Service Company	Consolidation of Queen Motel with the California Water Service Company to address nitrate levels that currently exceed maximum contaminant levels.	Infrastructure Improvement	Project Implementation	36.75662778	-121.7386083	Compatible	Local	Point	PCF were Summed, same ref and lat/long		29	20	17	060532027	2027	295	421	0.700712589	0.459356784	0.525808531	0.438941561	060530103061023	060530103061	06053010306	06053	Rural	209.005371	Rural	0.415869711	502.5741603	Monterey		1250	35.70914769	71-75%	15	8	0	0	5.450288296	5.047834844	3.72
147	3940-P84C-2010012-001P	No	2	Planning project for Hillview Water Company, Inc	500000	500000	Hillview Water Company, Inc.	Feasibility Study to explore alternatives that include drilling a new well, blending, installing well head treatment, or a combination of these alternatives.	Research/Planning (including Science)	Project Implementation	37.33412778	-119.6491111	Incompatible	Not Reviewed (Incompatible)	Point	PCF were Summed, same ref and lat/long		05	04	08	060395409	5409	1201	2983	0.402614817	0.481794598	0.396771611	0.640361645	060390001032030	060390001032	06039000103	06039	Rural	224.3021071	Rural	0.446306487	502.5741584	Madera	Oakhurst	5033	16.45778171	31-35%	7	4	0.083181	61.45117468	3.223777793	0.302114804	0.23
217	3940-P84C-2010007-005C	No	2	Construction Project for Hillview Water Company, Inc.	4705663	4705663	Hillview Water Company, Inc.	Funding of a construction project to resolve water quality issues	Infrastructure Improvement	Project Implementation	37.33412778	-119.6491111	Incompatible	Not Reviewed (Incompatible)	Point	PCF were Summed, same ref and lat/long		05	04	08	060395409	5409	1201	2983	0.402614817	0.481794598	0.396771611	0.640361645	060390001032030	060390001032	06039000103	06039	Rural	224.3021071	Rural	0.446306487	502.5741584	Madera	Oakhurst	5033	16.45778171	31-35%	7	4	0.083181	61.45117468	3.223777793	0.302114804	0.23
145	3940-P84C-2000737-002P	No	2	Planning project for County of Madera (Madera County Maintenance District No. 42 Still Meadows)	278000	278000	County of Madera	Feasibility Study to explore alternatives that will include administration cost, labor compliance, temporary easement, final plans and specifications for the selected construction project alternative, and final CEQA documentation.	Research/Planning (including Science)	Project Implementation	36.9747	-120.0816778	Incompatible	Not Reviewed (Incompatible)	Point	PCF were Summed, same ref and lat/long		05	16	12	060393214	3214	165	343	0.481049563	0.481794598	0.607638425	0.498541199	060390005032025	060390005032	06039000503	06039	Urban	502.5741572	Urban	1	502.5741572	Madera	Madera	8539	40.06146556	81-85%	17	9	0.114008	66.2617868	12.50776381	79.55689829	4.63
196	3940-P84C-2000614-002P	No	2	Planning project for Bass Lake Joint Union Elementary School	127500	127500	Bass Lake Joint Union Elementary School, Bass Lake Joint Union Elementary School District	Funding of a project, which includes engineering design, to identify options to address and resolve water quality issues	Research/Planning (including Science)	Project Implementation	37.33139722	-119.639275	Incompatible	Not Reviewed (Incompatible)	Point	PCF were Summed, same ref and lat/long		05	04	08	060395409	5409	1201	2983	0.402614817	0.481794598	0.396771611	0.640361645	060390001044000	060390001044	06039000104	06039	Rural	256.6693069	Urban	0.510709325	502.5741542	Madera		4773	19.79751824	41-45%	9	5	0.102158	64.47179159	5.988262781	6.68429003	2.54
143	3940-P84C-2000567-003P	No	2	Planning project for Yosemite Unified School District	450000	450000	Yosemite Unified School District	Funding of a project, which includes engineering design, to identify options to address and resolve water quality issues	Research/Planning (including Science)	Project Implementation	37.32966667	-119.6318583	Incompatible	Not Reviewed (Incompatible)	Point	PCF were Summed, same ref and lat/long		05	04	08	060395409	5409	1201	2983	0.402614817	0.481794598	0.396771611	0.640361645	060390001044006	060390001044	06039000104	06039	Rural	110.8660213	Rural	0.220596345	502.5741525	Madera		4773	19.79751824	41-45%	9	5	0.102158	64.47179159	5.988262781	6.68429003	2.54
142	3940-P84C-2000557-003P	No	2	Planning project for County of Madera (MD#43 Miami Creek Knolls Water System)	500000	500000	County of Madera	Feasibility study to evaluate potential solutions to nitrate levels that currently exceed maximum contaminant levels.	Research/Planning (including Science)	Project Implementation	36.9747	-120.0816778	Incompatible	Not Reviewed (Incompatible)	Point	PCF were Summed, same ref and lat/long		05	16	12	060393214	3214	165	343	0.481049563	0.481794598	0.607638425	0.498541199	060390005032025	060390005032	06039000503	06039	Urban	502.5741572	Urban	1	502.5741572	Madera	Madera	8539	40.06146556	81-85%	17	9	0.114008	66.2617868	12.50776381	79.55689829	4.63
202	3940-P84C-2000557-003C	No	2	Construction project for County of Madera	3326313	3326313	County of Madera	Funding of a project, which includes engineering design, to identify options to address and resolve water quality issues	Infrastructure Improvement	Project Implementation	36.9747	-120.0816778	Incompatible	Not Reviewed (Incompatible)	Point	PCF were Summed, same ref and lat/long		05	16	12	060393214	3214	165	343	0.481049563	0.481794598	0.607638425	0.498541199	060390005032025	060390005032	06039000503	06039	Urban	502.5741572	Urban	1	502.5741572	Madera	Madera	8539	40.06146556	81-85%	17	9	0.114008	66.2617868	12.50776381	79.55689829	4.63
140	3940-P84C-2000551-003P	No	2	Planning project for County of Madera (Madera County Maintenance District No. 7 Marina View Heights)	193866.79	500000	County of Madera	Feasibility study to evaluate potential solutions to arsenic, uranium, and gross alpha levels that currently exceed maximum contaminant levels.	Research/Planning (including Science)	Project Implementation	36.9747	-120.0816778	Incompatible	Not Reviewed (Incompatible)	Point	Duplicate PCF, 4 locations		05	16	12	060393214	3214	165	343	0.481049563	0.481794598	0.607638425	0.498541199	060390005032025	060390005032	06039000503	06039	Urban	502.5741572	Urban	1	502.5741572	Madera	Madera	8539	40.06146556	81-85%	17	9	0.114008	66.2617868	12.50776381	79.55689829	4.63
141	3940-P84C-2000551-003P	No	2	Planning project for County of Madera (Madera County Maintenance District No. 7 Marina View Heights)	193866.79	500000	County of Madera	Feasibility study to evaluate potential solutions to arsenic, uranium, and gross alpha levels that currently exceed maximum contaminant levels.	Research/Planning (including Science)	Project Implementation	36.96237778	-120.063625	Incompatible	Not Reviewed (Incompatible)	Point	Duplicate PCF, 4 locations		05	16	12	060393202	3202	53	117	0.452991453	0.481794598	0.607638425	0.498541199	060390008002020	060390008002	06039000800	06039	Urban	502.5741563	Urban	1	502.5741563	Madera	Madera	7027	50.68084625	91-95%	19	10	0.131207	68.41937031	12.77815452	88.98539778	22.1
4477	3940-P84C-2000551-003P	No	2	Planning project for County of Madera (Madera County Maintenance District No. 7 Marina View Heights)	306133.21	500000	County of Madera	Feasibility study to evaluate potential solutions to arsenic, uranium, and gross alpha levels that currently exceed maximum contaminant levels.	Research/Planning (including Science)	Project Implementation	36.9747	-120.0816778	Incompatible	Not Reviewed (Incompatible)	Point	Duplicate PCF, 4 locations		05	16	12	060393214	3214	165	343	0.481049563	0.481794598	0.607638425	0.498541199	060390005032025	060390005032	06039000503	06039	Urban	502.5741572	Urban	1	502.5741572	Madera	Madera	8539	40.06146556	81-85%	17	9	0.114008	66.2617868	12.50776381	79.55689829	4.63
4478	3940-P84C-2000551-003P	No	2	Planning project for County of Madera (Madera County Maintenance District No. 7 Marina View Heights)	306133.21	500000	County of Madera	Feasibility study to evaluate potential solutions to arsenic, uranium, and gross alpha levels that currently exceed maximum contaminant levels.	Research/Planning (including Science)	Project Implementation	36.96237778	-120.063625	Incompatible	Not Reviewed (Incompatible)	Point	Duplicate PCF, 4 locations		05	16	12	060393202	3202	53	117	0.452991453	0.481794598	0.607638425	0.498541199	060390008002020	060390008002	06039000800	06039	Urban	502.5741563	Urban	1	502.5741563	Madera	Madera	7027	50.68084625	91-95%	19	10	0.131207	68.41937031	12.77815452	88.98539778	22.1
139	3940-P84C-2000550-002P	No	2	Planning project for County of Madera (Madera County Maintenance District No. 6 Lake Shore Park)	100000	500000	County of Madera	Feasibility study to evaluate potential solutions to arsenic, uranium, gross alpha and manganese levels that currently exceed maximum contaminant levels.	Research/Planning (including Science)	Project Implementation	36.9747	-120.0816778	Incompatible	Not Reviewed (Incompatible)	Point	PCF were Summed, same ref and lat/long		05	16	12	060393214	3214	165	343	0.481049563	0.481794598	0.607638425	0.498541199	060390005032025	060390005032	06039000503	06039	Urban	502.5741572	Urban	1	502.5741572	Madera	Madera	8539	40.06146556	81-85%	17	9	0.114008	66.2617868	12.50776381	79.55689829	4.63
138	3940-P84C-2000506-001P2	No	2	Planning project for Sierra Linda Mutual Water Company	299255	299255	Sierra Linda Mutual Water Company, Sierra Linda Mutual Water Company, Inc.	Funding of a project, which includes engineering design, to identify options to address and resolve water quality issues	Research/Planning (including Science)	Project Implementation	37.229377	-119.509381	Incompatible	Not Reviewed (Incompatible)	Point	PCF were Summed, same ref and lat/long		05	04	08	060395404	5404	582	1503	0.387225549	0.481794598	0.396771611	0.640361645	060390001023099	060390001023	06039000102	06039	Rural	0	Rural	0	502.5741588	Madera		4163	26.25991973	56-60%	12	6	0.081414	61.11555058	3.353674693	0.327291037	0.13
136	3940-P84C-1610009-010P	No	2	Planning project for Kettleman City Community Services District	500000	774324	Kettleman City Community Services District	Funding of a project, which includes engineering design, to identify options to address and resolve water quality issues	Research/Planning (including Science)	Project Implementation	36.008175	-119.9669167	Incompatible	Not Reviewed (Incompatible)	Point	PCF were Summed, same ref and lat/long		32	21	14	060311227	1227	49	99	0.494949495	0.371947832	0.427541229	0.425908102	060310016011589	060310016011	06031001601	06031	Rural	0	Rural	0	502.5741532	Kings	Kettleman City	4516	51.66240102	91-95%	19	10	0.145865	70.49704331	12.57903916	82.07452165	2.38
201	3940-P84C-1610003-004C	No	2	Construction project for City of Hanford	4051730	4051730	City of Hanford	Funding of a project, which includes engineering design, to identify options to address and resolve water quality issues	Infrastructure Improvement	Project Implementation	36.31573056	-119.6370306	Incompatible	Not Reviewed (Incompatible)	Point	PCF were Summed, same ref and lat/long		32	21	14	06031403	403	176	284	0.61971831	0.371947832	0.427541229	0.425908102	060310011002021	060310011002	06031001100	06031	Urban	502.5741582	Urban	1	502.5741582	Kings	Hanford	6613	68.61776859	96-100% (highest scores)	20	10	0.220362	77.76889883	15.60074064	98.6530715	15.72
190	3940-P84C-1610003-004	No	2	Planning project for City of Hanford	500000	500000	City of Hanford	Funding of a project, which includes engineering design, to identify options to address and resolve water quality issues	Research/Planning (including Science)	Project Implementation	36.31573056	-119.6370306	Incompatible	Not Reviewed (Incompatible)	Point	PCF were Summed, same ref and lat/long		32	21	14	06031403	403	176	284	0.61971831	0.371947832	0.427541229	0.425908102	060310011002021	060310011002	06031001100	06031	Urban	502.5741582	Urban	1	502.5741582	Kings	Hanford	6613	68.61776859	96-100% (highest scores)	20	10	0.220362	77.76889883	15.60074064	98.6530715	15.72
135	3940-P84C-1600507-002P	No	2	Planning project for Hardwick Water Company	500000	500000	Hardwick Water Company	Feasibility Study to explore alternative to drill a new production well and, to construct a uranium treatment facility.	Research/Planning (including Science)	Project Implementation	36.40224722	-119.7198556	Incompatible	Not Reviewed (Incompatible)	Point	PCF were Summed, same ref and lat/long		32	21	14	060311314	1314	36	155	0.232258065	0.371947832	0.427541229	0.425908102	060310001003076	060310001003	06031000100	06031	Rural	0	Rural	0	502.5741599	Kings	Hardwick	3457	46.10077447	86-90%	18	9	0.243302	79.99041074	15.89113704	98.77895267	3.47
134	3940-P84C-1600048-002P	No	2	Planning project for Reef-Sunset Unified School District	121100	121100	Reef-Sunset Unified School District	Funding of a project, which includes engineering design, to identify options to address and resolve water quality issues	Research/Planning (including Science)	Project Implementation	36.008125	-120.1255333	Incompatible	Not Reviewed (Incompatible)	Point	PCF were Summed, same ref and lat/long		32	21	14	06031206	206	104	202	0.514851485	0.371947832	0.427541229	0.425908102	060310017011093	060310017011	06031001701	06031	Rural	332.1400771	Urban	0.660877752	502.5741543	Kings	Avenal	9142	35.78215157	71-75%	15	8	0.079417	60.79590858	0	0	1.16
203	3940-P84C-1600031-004C	No	2	Construction project for Kings Management Group, LLC	271114	271114	Kings Management Group, LLC	Funding of a project, which includes engineering design, to identify options to address and resolve water quality issues	Infrastructure Improvement	Project Implementation	36.31345	-119.7969167	Incompatible	Not Reviewed (Incompatible)	Point	PCF were Summed, same ref and lat/long		32	21	14	060311329	1329	47	95	0.494736842	0.371947832	0.427541229	0.425908102	060310004021018	060310004021	06031000402	06031	Rural	338.3798177	Urban	0.67329332	502.5741493	Kings		5280	34.18377838	71-75%	15	8	0.156992	72.01534282	14.61321479	97.55790534	8.49
129	3940-P84C-1510052-003C	No	2	Construction project for North Edwards Water District	725011.42	7816390	North Edwards Water District	Funding of a project, which includes engineering design, to identify options to address and resolve water quality issues	Infrastructure Improvement	Project Implementation	35.02154167	-117.8222222	Incompatible	Not Reviewed (Incompatible)	Point	Duplicate PCF, 4 locations		36	23	16	060297001681	7001681	102	355	0.287323944	0.43800156	0.557587036	0.523878469	060290065001625	060290065001	06029006500	06029	Rural	0	Rural	0	502.5741505	Kern	North Edwards	5152	25.57966283	51-55%	11	6	0.075794	59.96483938	4.725197337	1.762336354	1.02
130	3940-P84C-1510052-003C	No	2	Construction project for North Edwards Water District	725011.42	7816390	North Edwards Water District	Funding of a project, which includes engineering design, to identify options to address and resolve water quality issues	Infrastructure Improvement	Project Implementation	35.02154167	-117.8222222	Incompatible	Not Reviewed (Incompatible)	Point	Duplicate PCF, 4 locations		36	23	16	060297001681	7001681	102	355	0.287323944	0.43800156	0.557587036	0.523878469	060290065001625	060290065001	06029006500	06029	Rural	0	Rural	0	502.5741505	Kern	North Edwards	5152	25.57966283	51-55%	11	6	0.075794	59.96483938	4.725197337	1.762336354	1.02
4469	3940-P84C-1510052-003C	No	2	Construction project for North Edwards Water District	7091378.58	7816390	North Edwards Water District	Funding of a project, which includes engineering design, to identify options to address and resolve water quality issues	Infrastructure Improvement	Project Implementation	35.02154167	-117.8222222	Incompatible	Not Reviewed (Incompatible)	Point	Duplicate PCF, 4 locations		36	23	16	060297001681	7001681	102	355	0.287323944	0.43800156	0.557587036	0.523878469	060290065001625	060290065001	06029006500	06029	Rural	0	Rural	0	502.5741505	Kern	North Edwards	5152	25.57966283	51-55%	11	6	0.075794	59.96483938	4.725197337	1.762336354	1.02
4470	3940-P84C-1510052-003C	No	2	Construction project for North Edwards Water District	7091378.58	7816390	North Edwards Water District	Funding of a project, which includes engineering design, to identify options to address and resolve water quality issues	Infrastructure Improvement	Project Implementation	35.02154167	-117.8222222	Incompatible	Not Reviewed (Incompatible)	Point	Duplicate PCF, 4 locations		36	23	16	060297001681	7001681	102	355	0.287323944	0.43800156	0.557587036	0.523878469	060290065001625	060290065001	06029006500	06029	Rural	0	Rural	0	502.5741505	Kern	North Edwards	5152	25.57966283	51-55%	11	6	0.075794	59.96483938	4.725197337	1.762336354	1.02
127	3940-P84C-1510029-801P	No	2	Planning project for Vaughn Water Company	958200	958200	Vaughn Water Company	Funding of a project, which includes engineering design, to identify options to address and resolve water quality issues	Research/Planning (including Science)	Project Implementation	35.37750278	-119.1136194	Incompatible	Not Reviewed (Incompatible)	Point	PCF were Summed, same ref and lat/long		34	23	16	060290002214	0002214	68	197	0.345177665	0.403699933	0.557587036	0.523878469	060290038112013	060290038112	06029003811	06029	Urban	502.574153	Urban	1	502.574153	Kern	Greenacres	2661	21.27492023	41-45%	9	5	0.230136	78.79175324	16.9701193	99.60976838	16.86
126	3940-P84C-1510018-801	No	2	Planning project for Rosamond Community Services District Regional Consolidation Project	1004561	1504561	Rosamond Community Services District	Funding of a project, which includes engineering design, to identify options to address and resolve water quality issues	Research/Planning (including Science)	Project Implementation	34.86675	-118.1937417	Incompatible	Not Reviewed (Incompatible)	Point	PCF were Summed, same ref and lat/long		36	23	16	060290003023	0003023	121	321	0.37694704	0.43800156	0.557587036	0.523878469	060290058011041	060290058011	06029005801	06029	Rural	274.7283039	Urban	0.546642325	502.5741536	Kern	Rosamond	5997	13.89536921	21-25%	5	3	0.191097	75.56336903	6.034427757	6.873111782	6.17
125	3940-P84C-1510016-004P	No	2	Planning project for Rand CWD	435000	435000	Rand Communities Water District, Rand CWD	Funding of a project, which includes engineering design, to identify options to address and resolve water quality issues	Research/Planning (including Science)	Project Implementation	35.369093	-117.636575	Incompatible	Not Reviewed (Incompatible)	Point	PCF were Summed, same ref and lat/long		34	23	16	060297002856	7002856	38	94	0.404255319	0.403699933	0.557587036	0.523878469	060290065002054	060290065002	06029006500	06029	Rural	0	Rural	0	502.5741559	Kern	Johannesburg	5152	25.57966283	51-55%	11	6	0.075794	59.96483938	4.725197337	1.762336354	1.02
191	3940-P84C-1510006-801P	No	2	Planning project for East Niles Community Services District	469051	469051	East Niles Community Services District	Funding of a project, which includes engineering design, to identify options to address and resolve water quality issues	Research/Planning (including Science)	Project Implementation	35.37869722	-118.9462778	Incompatible	Not Reviewed (Incompatible)	Point	PCF were Summed, same ref and lat/long		32	21	16	060290001958	0001958	50	101	0.495049505	0.371947832	0.427541229	0.523878469	060290009062013	060290009062	06029000906	06029	Urban	502.5741588	Urban	1	502.5741588	Kern		4355	36.96806658	76-80%	16	8	0.358317	87.61387246	16.66503543	99.01812689	33.85
121	3940-P84C-1510001-001P2	No	2	Planning project for Arvin Community Services District New Wells and Arsenic Treatment Project	323823.61	323823.61	Arvin Community Services District	Funding of a project, which includes engineering design, to identify options to address and resolve water quality issues	Research/Planning (including Science)	Project Implementation	35.21086944	-118.8333083	Incompatible	Not Reviewed (Incompatible)	Point	PCF were Summed, same ref and lat/long		32	21	14	060290000180	0000180	161	240	0.670833333	0.371947832	0.427541229	0.425908102	060290063011027	060290063011	06029006301	06029	Urban	483.6939019	Urban	0.962432904	502.5741531	Kern	Arvin	4004	45.12419022	86-90%	18	9	0.804739	98.6095573	15.39943195	98.52719033	5.29
119	3940-P84C-1502724-001P	No	2	Planning project for Quail Valley WD	564735	564735	Quail Valley Water District, Quail Valley WD	Funding of a project, which includes engineering design, to identify options to address and resolve water quality issues	Research/Planning (including Science)	Project Implementation	35.17874722	-118.3368833	Incompatible	Not Reviewed (Incompatible)	Point	PCF were Summed, same ref and lat/long		34	23	16	060290002480	0002480	33	96	0.34375	0.403699933	0.557587036	0.523878469	060290060042042	060290060042	06029006004	06029	Rural	0	Rural	0	502.5741566	Kern		1601	35.39145437	71-75%	15	8	0.309634	84.72111235	8.336282329	27.94561934	1.09
197	3940-P84C-1502607-003P	No	2	Planning project for Caliente Unified School District (Piute Mountain School)	427930	427930	Caliente Unified School District, Caliente Union School District	Funding of a project, which includes engineering design, to identify options to address and resolve water quality issues	Research/Planning (including Science)	Project Implementation	35.34643611	-118.3859222	Incompatible	Not Reviewed (Incompatible)	Point	PCF were Summed, same ref and lat/long		34	23	16	060297000110	7000110	66	196	0.336734694	0.403699933	0.557587036	0.523878469	060290060041102	060290060041	06029006004	06029	Rural	0	Rural	0	502.5741549	Kern		1601	35.39145437	71-75%	15	8	0.309634	84.72111235	8.336282329	27.94561934	1.09
198	3940-P84C-1502154-001P2	No	2	Planning project for Lakeside Union School Distict	463853	762000	Lakeside Union School District	Funding of a project, which includes engineering design, to identify options to address and resolve water quality issues	Research/Planning (including Science)	Project Implementation	35.34143333	-119.1144833	Incompatible	Not Reviewed (Incompatible)	Point	PCF were Summed, same ref and lat/long		34	23	16	060290000462	0000462	144	427	0.337236534	0.403699933	0.557587036	0.523878469	060290028111024	060290028111	06029002811	06029	Urban	502.5741571	Urban	1	502.5741571	Kern	Bakersfield	3854	15.71718405	26-30%	6	3	0.239126	79.63880454	16.92076092	99.44612286	13.65
116	3940-P84C-1500588-001P	No	2	Planning project for Arvin Community Services District	465240	465240	Arvin Community Services District	Feasibility study to evaluate potential solutions to DBCP levels that exceed maximum contaminant levels as well as nitrate levels that historically exceed maximum contaminant levels.	Research/Planning (including Science)	Project Implementation	35.21086944	-118.8333083	Incompatible	Not Reviewed (Incompatible)	Point	PCF were Summed, same ref and lat/long		32	21	14	060290000180	0000180	161	240	0.670833333	0.371947832	0.427541229	0.425908102	060290063011027	060290063011	06029006301	06029	Urban	483.6939019	Urban	0.962432904	502.5741531	Kern	Arvin	4004	45.12419022	86-90%	18	9	0.804739	98.6095573	15.39943195	98.52719033	5.29
195	3940-P84C-1500525-001P	No	2	Planning project for Lakeview Ranchos MWC	467500	467500	Lakeview Ranchos Mutual Water Company, Lakeview Ranchos MWC	Funding of a project, which includes engineering design, to identify options to address and resolve water quality issues	Research/Planning (including Science)	Project Implementation	35.63769722	-118.3357028	Incompatible	Not Reviewed (Incompatible)	Point	PCF were Summed, same ref and lat/long		26	23	16	060290001155	0001155	130	419	0.31026253	0.463021312	0.557587036	0.523878469	060290052031062	060290052031	06029005203	06029	Rural	0	Rural	0	502.5741577	Kern	Weldon	4679	26.65040413	56-60%	12	6	0	0	6.57591563	9.239677744	0.2
213	3940-P84C-1500493-001P	No	2	Planning project for El Adobe Property Owners Association, Inc.	499821	499821	El Adobe Property Owners Association, Inc.	Funding of a project, which includes engineering design, to identify options to address and resolve water quality issues	Research/Planning (including Science)	Project Implementation	35.24333611	-118.9638944	Incompatible	Not Reviewed (Incompatible)	Point	PCF were Summed, same ref and lat/long		32	21	14	060297002283	7002283	19	50	0.38	0.371947832	0.427541229	0.425908102	060290062011075	060290062011	06029006201	06029	Rural	0	Rural	0	502.574152	Kern		2877	59.97610545	96-100% (highest scores)	20	10	0.505605	93.65510628	16.39444036	98.90483384	5.61
115	3940-P84C-1500449-002P	No	2	Planning project for Fourth Street Water Company, Inc.	410000	410000	Fourth Street Water Co., Inc., Fourth Street Water Company, Inc.	Funding of a project, which includes engineering design, to identify options to address and resolve water quality issues	Research/Planning (including Science)	Project Implementation	35.618009	-118.473141	Incompatible	Not Reviewed (Incompatible)	Point	PCF were Summed, same ref and lat/long		26	23	16	060290002172	0002172	115	339	0.339233038	0.463021312	0.557587036	0.523878469	060290052045037	060290052045	06029005204	06029	Urban	413.0596072	Urban	0.821887888	502.5741508	Kern	Lake Isabella	6158	34.23053437	71-75%	15	8	0.422366	90.79431037	12.07227788	70.89627392	0.46
210	3940-P84C-1500436-001P2	No	2	Planning project for Hungry Gulch Mutual Water Company	352000	352000	Hungry Gulch Mutual Water Company	Funding of a project, which includes engineering design, to identify options to address and resolve water quality issues	Research/Planning (including Science)	Project Implementation	35.618009	-118.473141	Incompatible	Not Reviewed (Incompatible)	Point	PCF were Summed, same ref and lat/long		26	23	16	060290002172	0002172	115	339	0.339233038	0.463021312	0.557587036	0.523878469	060290052045037	060290052045	06029005204	06029	Urban	413.0596072	Urban	0.821887888	502.5741508	Kern	Lake Isabella	6158	34.23053437	71-75%	15	8	0.422366	90.79431037	12.07227788	70.89627392	0.46
214	3940-P84C-1500405-001C	No	2	Construction project for Aerial Acres Water Company, Inc.	2552695	2552695	Aerial Acres Water Company, Inc.	Funding of a project, which includes engineering design, to identify options to address and resolve water quality issues	Infrastructure Improvement	Project Implementation	35.08940556	-117.7882306	Incompatible	Not Reviewed (Incompatible)	Point	PCF were Summed, same ref and lat/long		36	23	16	060297000034	7000034	13	37	0.351351351	0.43800156	0.557587036	0.523878469	060290065001050	060290065001	06029006500	06029	Rural	0	Rural	0	502.5741578	Kern	North Edwards	5152	25.57966283	51-55%	11	6	0.075794	59.96483938	4.725197337	1.762336354	1.02
215	3940-P84C-1500373-001	No	2	Planning project for Oildale Mutual Water Company	2524.88	2524.88	Oildale Mutual Water Company	Funding of a project, which includes engineering design, to identify options to address and resolve water quality issues	Research/Planning (including Science)	Project Implementation	35.43270556	-119.0300917	Incompatible	Not Reviewed (Incompatible)	Point	PCF were Summed, same ref and lat/long		34	23	16	060290002709	0002709	85	239	0.355648536	0.403699933	0.557587036	0.523878469	060290001015048	060290001015	06029000101	06029	Urban	502.5741553	Urban	1	502.5741553	Kern	Oildale	12240	38.82980203	76-80%	16	8	0.284224	83.17084865	16.91890035	99.43353474	26.26
111	3940-P84C-1500364-001P	No	2	Planning Project for Erskine Creek Water Company	73000	73000	Erskine Creek Water Company	Feasibility study to evaluate potential solutions to arsenic and uranium levels that currently exceed maximum contaminant levels.	Research/Planning (including Science)	Project Implementation	35.60717222	-118.4863944	Incompatible	Not Reviewed (Incompatible)	Point	PCF were Summed, same ref and lat/long		26	23	16	060290001190	0001190	104	260	0.4	0.463021312	0.557587036	0.523878469	060290052042067	060290052042	06029005204	06029	Urban	436.2840961	Urban	0.868098948	502.5741562	Kern	Lake Isabella	6158	34.23053437	71-75%	15	8	0.422366	90.79431037	12.07227788	70.89627392	0.46
110	3940-P84C-1010039-009C	No	2	Construction project for Caruthers Community Services District	4660041	4757891.37	Caruthers Community Services District	Funding of a project, which includes engineering design, to identify options to address and resolve water quality issues	Infrastructure Improvement	Project Implementation	36.53841111	-119.8353139	Incompatible	Not Reviewed (Incompatible)	Point	PCF were Summed, same ref and lat/long		31	21	12	060190000851	0000851	161	468	0.344017094	0.544965534	0.427541229	0.498541199	060190075005006	060190075005	06019007500	06019	Rural	0	Rural	0	502.5741587	Fresno	Caruthers	5287	41.06896939	81-85%	17	9	0.164122	72.83042992	15.15451834	98.33836858	3.98
108	3940-P84C-1010030-002C	No	2	Construction project for Tranquillity Irrigation District	4508100	4508100	Tranquillity Irrigation District	Funding of a project, which includes engineering design, to identify options to address and resolve water quality issues	Infrastructure Improvement	Project Implementation	36.649754	-120.247991	Incompatible	Not Reviewed (Incompatible)	Point	PCF were Summed, same ref and lat/long		31	21	12	060190000803	0000803	180	361	0.498614958	0.544965534	0.427541229	0.498541199	060190082002000	060190082002	06019008200	06019	Rural	0	Rural	0	502.5741504	Fresno	Tranquillity	6978	41.8860357	81-85%	17	9	0.062953	57.04011507	11.40907706	64.92950655	3.28
199	3940-P84C-1010028-002C	No	2	Construction project for Riverdale Public Utility District	4505022	8381000	Riverdale Public Utility District	Funding of a project, which includes engineering design, to identify options to address and resolve water quality issues	Infrastructure Improvement	Project Implementation	36.43189444	-119.8613111	Incompatible	Not Reviewed (Incompatible)	Point	PCF were Summed, same ref and lat/long		31	21	12	060190000871	0000871	162	443	0.365688488	0.544965534	0.427541229	0.498541199	060190077002022	060190077002	06019007700	06019	Urban	305.4602424	Urban	0.607791382	502.5741585	Fresno	Riverdale	5599	48.0439708	91-95%	19	10	0.13052	68.37142401	14.38916078	97.06696878	3.46
105	3940-P84C-1000369-002P	No	2	Planning project for Zonneveld Dairies, Inc.	472000	472000	Zonneveld Dairies, Inc.	Funding of a project, which includes engineering design, to identify options to address and resolve water quality issues	Research/Planning (including Science)	Project Implementation	36.46010278	-119.7705	Incompatible	Not Reviewed (Incompatible)	Point	PCF were Summed, same ref and lat/long		31	21	12	060190000865	0000865	221	608	0.363486842	0.544965534	0.427541229	0.498541199	060190074001013	060190074001	06019007400	06019	Rural	0	Rural	0	502.5741487	Fresno		3548	43.64448785	86-90%	18	9	0.194426	75.86702893	15.68065749	98.69083585	3.92
104	3940-P84C-1000221-001P	No	2	Planning project for Washington Unified School District	499862	499862	Washington Unified School District	Funding of a project, which includes engineering design, to identify options to address and resolve water quality issues	Research/Planning (including Science)	Project Implementation	36.69714444	-119.7931	Incompatible	Not Reviewed (Incompatible)	Point	PCF were Summed, same ref and lat/long		31	16	14	060190000002	0000002	170	258	0.658914729	0.544965534	0.607638425	0.425908102	060190010002009	060190010002	06019001000	06019	Urban	502.5741531	Urban	1	502.5741531	Fresno	Fresno	4106	76.64467686	96-100% (highest scores)	20	10	0.2407	79.73469714	14.79423638	97.87260826	17.01
103	3940-P84C-1000207-003P	No	2	Planning project for Central Unified School District	55100	275500	Central Unified School District	Feasibility study to evaluate potential solutions to uranium and nitrate levels that currently exceed maximum contaminant levels	Research/Planning (including Science)	Project Implementation	36.80087222	-119.8895667	Incompatible	Not Reviewed (Incompatible)	Point	PCF were Summed, same ref and lat/long		23	16	08	060190000296	0000296	202	341	0.592375367	0.65878965	0.607638425	0.640361645	060190038101005	060190038101	06019003810	06019	Urban	501.7134002	Urban	0.998287308	502.5741549	Fresno	Fresno	5256	34.84829067	71-75%	15	8	0.268793	81.76442385	14.0602094	96.39979859	26.39
209	3940-P84C-1000112-001P2	No	2	Planning project for Sanger Unified School District	299192	299192	Sanger Unified School District	Funding of a project, which includes engineering design, to identify options to address and resolve water quality issues	Research/Planning (including Science)	Project Implementation	36.70103611	-119.5620528	Incompatible	Not Reviewed (Incompatible)	Point	PCF were Summed, same ref and lat/long		31	21	14	060190000664	0000664	229	405	0.565432099	0.544965534	0.427541229	0.425908102	060190061001012	060190061001	06019006100	06019	Urban	502.5741533	Urban	1	502.5741533	Fresno	Sanger	7536	46.0659233	86-90%	18	9	0.281404	82.97906345	14.36140935	96.96626385	6.56
101	3940-P84C-1000053-006P	No	2	Planning project for Lanare Community Services District, acting by and through Tito Balling, Inc. (dba California Water Services)	500000	500000	Lanare Community Services District, acting by and through Tito Balling, Inc.	Feasibility Study to evaluate alternative to consolidate with Riverdale Public Utility District	Research/Planning (including Science)	Project Implementation	36.43616944	-119.9230889	Incompatible	Not Reviewed (Incompatible)	Point	PCF were Summed, same ref and lat/long		31	21	12	060190001254	0001254	49	101	0.485148515	0.544965534	0.427541229	0.498541199	060190077004021	060190077004	06019007700	06019	Rural	0	Rural	0	502.5741524	Fresno	Lanare	5599	48.0439708	91-95%	19	10	0.13052	68.37142401	14.38916078	97.06696878	3.46
205	3940-P84C-0900410-001P2	No	2	Planning project for Latrobe School District	268300	268300	Latrobe School District	Funding of a project, which includes engineering design, to identify options to address and resolve water quality issues	Research/Planning (including Science)	Project Implementation	38.55819167	-120.9818278	Incompatible	Not Reviewed (Incompatible)	Point	PCF were Summed, same ref and lat/long		06	04	01	06017200006	200006	163	591	0.275803723	0.61417102	0.396771611	0.411030173	060170307041110	060170307041	06017030704	06017	Rural	0	Rural	0	502.5741526	El Dorado		5961	16.78920444	31-35%	7	4	0.235744	79.25523414	8.215416253	26.56092649	0.86
99	3940-P84C-0400058-002C	No	2	Construction project for City of Gridley	429412	429412	City of Gridley	Construction project to cover costs of connecting water system to the City of Gridley water system	Infrastructure Improvement	Project Implementation	39.36552778	-121.6972611	Incompatible	Not Reviewed (Incompatible)	Point	PCF were Summed, same ref and lat/long		03	01	04	060074301	4301	264	629	0.419713831	0.398966761	0.50652437	0.381311739	060070035012025	060070035012	06007003501	06007	Urban	471.8752609	Urban	0.938916693	502.574152	Butte	Gridley	3222	23.55725852	46-50%	10	5	0.013045	32.5075915	8.288338007	27.3917422	4.06
98	3940-P84-5400634-001	No	2	Construction project for Cutler-Orosi Joint Unified School District	185380	916105	Cutler-Orosi Joint Unified School District	Funding of a project, which includes engineering design, to identify options to address and resolve water quality issues	Infrastructure Improvement	Complete but Not Fully Paid	36.53045	-119.2867778	Incompatible	Not Reviewed (Incompatible)	Point	PCF were Summed, same ref and lat/long		26	22	14	06107112413	112413	177	283	0.625441696	0.463021312	0.38191251	0.425908102	061070002013032	061070002013	06107000201	06107	Urban	430.9799558	Urban	0.857545001	502.5741566	Tulare	Orosi	9406	49.31060841	91-95%	19	10	0.385605	89.10020777	13.14756752	92.11983887	4.65
132	3940-P84-1600014-001	No	2	Planning project for Kit Carson Union School District	281383	320203	Kit Carson Union School District	Funding of a project, which includes engineering design, to identify options to address and resolve water quality issues	Research/Planning (including Science)	Project Implementation	36.33048333	-119.5829806	Incompatible	Not Reviewed (Incompatible)	Point	PCF were Summed, same ref and lat/long		32	21	14	06031507	507	181	502	0.360557769	0.371947832	0.427541229	0.425908102	060310001001067	060310001001	06031000100	06031	Rural	134.2932392	Rural	0.267210795	502.5741544	Kings		3457	46.10077447	86-90%	18	9	0.243302	79.99041074	15.89113704	98.77895267	3.47
124	3940-P84-1510014-001	No	2	Construction project for Mojave Public Utility District	5000000	5000000	Mojave Public Utility District	Construction project to address arsenic levels that currently exceed maximum contaminant levels	Infrastructure Improvement	Project Implementation	35.05208863	-118.1720816	Compatible	Local	Point	PCF were Summed, same ref and lat/long		36	23	16	060290002450	0002450	174	444	0.391891892	0.43800156	0.557587036	0.523878469	060290059002085	060290059002	06029005900	06029	Urban	386.146084	Urban	0.768336538	502.5741521	Kern	Mojave	3589	33.98856483	71-75%	15	8	0.188673	75.37158383	5.963533958	6.583585096	5.97
107	3940-P84-1010030-002	No	2	Planning project for Tranquility Irrigation District	497000	497000	Tranquility Irrigation District	Evaluate alternatives to reduce the contamination of arsenic in their groundwater	Research/Planning (including Science)	Complete but Not Fully Paid	36.6512417	-120.2501337	Incompatible	Not Reviewed (Incompatible)	Point	PCF were Summed, same ref and lat/long		31	21	12	060190000803	0000803	180	361	0.498614958	0.544965534	0.427541229	0.498541199	060190082002000	060190082002	06019008200	06019	Rural	0	Rural	0	502.5741567	Fresno	Tranquillity	6978	41.8860357	81-85%	17	9	0.062953	57.04011507	11.40907706	64.92950655	3.28
248	3940-C-06-4971-210	No	2	Clear Creek Waste Water Treatment Plant Expansion & Upgrade Bid Package 2	948744	4966936	SWRCB	To upgrade and expand treatment capacity for the existing wastewater treatment plant to meet Central Valley Regional Water Quality Control Board Waste Discharge Requirement (WDR) NO. R5-2003-0130 and National Pollutant Discharge Elimination System (NPDE	Infrastructure Improvement	Complete and Fully Paid	40.56	-122.41	Incompatible	Not Reviewed (Incompatible)	Point	Unique, no duplicates		01	01	01	060890000770	0000770	243	650	0.373846154	0.473891147	0.50652437	0.411030173	060890106011014	060890106011	06089010601	06089	Urban	502.5741601	Urban	1	502.5741601	Shasta	Redding	2492	14.61249245	21-25%	5	3	0.005151	21.35208566	4.910430945	2.316213494	3.29
247	3940-C-06-4971-110	No	2	Clear Creek Wastewater Treatment Plant (WWTP) Expansion & Upgrade Bid Package 1	85107	4360035	SWRCB	To upgrade and expand treatment capacity for the existing WWTP to meet Central Valley Regional Water Quality Control Board Waste Discharge Requirements (WDR) No.�R5-2003-0130 and National Pollutant Discharge Elimination System (NPDES) Permit No. CA007	Infrastructure Improvement	Complete and Fully Paid	40.56	-122.41	Incompatible	Not Reviewed (Incompatible)	Point	Unique, no duplicates		01	01	01	060890000770	0000770	243	650	0.373846154	0.473891147	0.50652437	0.411030173	060890106011014	060890106011	06089010601	06089	Urban	502.5741601	Urban	1	502.5741601	Shasta	Redding	2492	14.61249245	21-25%	5	3	0.005151	21.35208566	4.910430945	2.316213494	3.29
246	3940-C-06-4968-110	No	2	Lake of the Pines Wastewater Treatment Plant (WWTP)	369389	18964071	SWRCB	To upgrade the existing wastewater treatment plant to meet the Central Valley Regional Water Board�s Wastewater Discharge Requirement (WDR) Order No. R5-2002-0095, National Pollutant Discharge Elimination System (NPDES) Permit No. CA0081612, and Cease	Infrastructure Improvement	Complete and Fully Paid	39.275395	-121.019634	Incompatible	Not Reviewed (Incompatible)	Point	Unique, no duplicates		01	01	01	06057CP07	CP07	354	584	0.606164384	0.473891147	0.50652437	0.411030173	060570008012101	060570008012	06057000801	06057	Rural	78.25026648	Rural	0.155698945	502.5741594	Nevada		4888	17.19948091	31-35%	7	4	0.107021	65.3508071	5.368387915	4.645015106	0.27
245	3940-C-06-4955-110	No	2	Hangtown Creek Waste Water Treatment Plant Phase III - A	1306766	42864638	SWRCB	To comply with Waste Discharge Requirements (WDR) and compliance schedule required by Order No. 5-01-045. Also, reduce receiving water temperatures to comply with Cease and Desist Order (CDO) No. 5-01-046.	Infrastructure Improvement	Complete and Fully Paid	38.65444374	-120.7277145	Incompatible	Not Reviewed (Incompatible)	Point	Unique, no duplicates		05	04	01	06017999223	999223	239	729	0.327846365	0.481794598	0.396771611	0.411030173	060170315043015	060170315043	06017031504	06017	Rural	0	Rural	0	502.5741539	El Dorado		5337	15.86635267	26-30%	6	3	0.185777	75.05194183	6.129017201	7.162638469	1.1
262	3940-C-06-4900-130	No	2	Inland Empire Utilities	181768	181768	SWRCB	Construct	Infrastructure Improvement	Complete and Fully Paid	33.96829722	-117.6745972	Incompatible	Not Reviewed (Incompatible)	Point	Unique, no duplicates		52	35	20	06071264027	264027	135	319	0.423197492	0.766346798	0.708106987	0.612945021	060710001152004	060710001152	06071000115	06071	Urban	502.5741567	Urban	1	502.5741567	San Bernardino	Chino	7114	11.22437543	11-15%	3	2	0.230447	78.80773534	13.48486638	93.61782477	15.93
258	3940-C-06-4900-120	No	2	Regional Recycled Water Distribution System - Phase 3 - Pump Stations	727932	6207461	SWRCB	To provide recycled water to customers within the Agency's service area, and provides storage capacity in the regional recycled water distribution system.	Infrastructure Improvement	Complete and Fully Paid	33.96829722	-117.6745972	Incompatible	Not Reviewed (Incompatible)	Point	Unique, no duplicates		52	35	20	06071264027	264027	135	319	0.423197492	0.766346798	0.708106987	0.612945021	060710001152004	060710001152	06071000115	06071	Urban	502.5741567	Urban	1	502.5741567	San Bernardino	Chino	7114	11.22437543	11-15%	3	2	0.230447	78.80773534	13.48486638	93.61782477	15.93
263	3940-C-06-4900-110	No	2	Inland Empire Utilities	109831	109831	SWRCB	Construction	Infrastructure Improvement	Complete and Fully Paid	33.96829722	-117.6745972	Incompatible	Not Reviewed (Incompatible)	Point	Unique, no duplicates		52	35	20	06071264027	264027	135	319	0.423197492	0.766346798	0.708106987	0.612945021	060710001152004	060710001152	06071000115	06071	Urban	502.5741567	Urban	1	502.5741567	San Bernardino	Chino	7114	11.22437543	11-15%	3	2	0.230447	78.80773534	13.48486638	93.61782477	15.93
241	3940-C-06-4899-110	No	2	Regional Recycled Water Distribution System - Phase 2	436262	14752201	SWRCB	Provide approximately 9,184 AFY of recycled water to customers within the Agency�s service area.	Infrastructure Improvement	Complete and Fully Paid	33.98	-117.73	Incompatible	Not Reviewed (Incompatible)	Point	Unique, no duplicates		55	39	29	06071284014	284014	226	563	0.401420959	0.629266173	0.598776885	0.466814881	060710001091010	060710001091	06071000109	06071	Urban	502.5741558	Urban	1	502.5741558	San Bernardino	Chino Hills	6752	17.40250393	31-35%	7	4	0.210122	77.08166853	13.49221319	93.65558912	6.05
261	3940-C-06-4897-210	No	2	City of Fontana	356318	356318	SWRCB	construction	Infrastructure Improvement	Complete and Fully Paid	34.10200556	-117.4356944	Incompatible	Not Reviewed (Incompatible)	Point	Unique, no duplicates		47	35	20	06071362020	362020	255	409	0.623471883	0.72866953	0.708106987	0.612945021	060710030001003	060710030001	06071003000	06071	Urban	502.574157	Urban	1	502.574157	San Bernardino	Fontana	3120	51.25369221	91-95%	19	10	0.66548	96.49992009	13.35652164	93.0387714	10.33
244	3940-C-06-4897-110	No	2	San Bernardino Avenue Trunk Sewer Phase1	1245581	9872562	SWRCB	To upgrade the existing wastewater treatment plant to comply with Santa Ana Regional Water Quality Control Board's National Pollutant Discharge Elimination System (NPDES) Permit No. CA0105279 and Waste Discharge and Producer/User Recycling Requirements	Infrastructure Improvement	Complete and Fully Paid	34.08	-117.45	Incompatible	Not Reviewed (Incompatible)	Point	Unique, no duplicates		47	35	20	06071362024	362024	90	173	0.520231214	0.72866953	0.708106987	0.612945021	060710031011004	060710031011	06071003101	06071	Urban	502.5741514	Urban	1	502.5741514	San Bernardino	Fontana	5040	44.41596323	86-90%	18	9	0.631587	96.13233179	13.46654803	93.51711984	20.37
238	3940-C-06-4845-210	No	2	Recycled Water Program Expansion Group 3 Facilities	299927	408009	SWRCB	To construct two recycled water storage facilities, two pressure reducing stations, recycled water pipelines and provide service connections to enable them to receive and utilize recycled water.	Infrastructure Improvement	Complete and Fully Paid	33.5602459	-117.6302678	Incompatible	Not Reviewed (Incompatible)	Point	Unique, no duplicates		73	49	36	060590069601	0069601	222	526	0.422053232	0.450105568	0.441596305	0.418516036	060590320564014	060590320564	06059032056	06059	Urban	398.3171929	Urban	0.792554068	502.5741574	Orange	Ladera Ranch	7072	8.620675124	6-10%	2	1	0.024445	44.23845293	8.048486897	24.60976838	2.35
237	3940-C-06-4802-110	No	2	Recycled Water Project A	191303	29940000	SWRCB	To provide approximately 6,485 acre-foot per year (AFY) of recycled water to identified users within the City. The Project will provide recycled water for landscape irrigation to facilities maintained by Landscape Maintenance Districts, proposed freewa	Infrastructure Improvement	Complete and Fully Paid	33.73	-117.34	Incompatible	Not Reviewed (Incompatible)	Point	Unique, no duplicates		67	42	28	0606554503	54503	3	5	0.6	0.464783715	0.424213216	0.61115244	060650420071206	060650420071	06065042007	06065	Rural	0	Rural	0	502.5741528	Riverside		4339	42.55031674	81-85%	17	9	0.352126	87.19833786	10.83238516	59.55438066	6.28
254	3940-C-06-4783-110	No	2	Rosamond Trunk "F" Replacement Sewer Section I	132831	7158894	SWRCB	To prevent sewer overflows due to increased population.	Infrastructure Improvement	Complete and Fully Paid	34.03243333	-118.0207028	Incompatible	Not Reviewed (Incompatible)	Point	Unique, no duplicates		57	38	22	060370520006A	0520006A	220	348	0.632183908	0.613551888	0.648262053	0.729854108	060374083031029	060374083031	06037408303	06037	Urban	502.5741523	Urban	1	502.5741523	Los Angeles	Avocado Heights	4036	55.83965798	96-100% (highest scores)	20	10	0.075631	59.86894678	12.88354778	90.06797583	41.62
255	3940-C-06-4701-520	No	2	San Jose Creek Water Reclamation Plant (WRP) - Nitrification and De-Nitrification (NDN) Equipment Purchase	217650	1305905	SWRCB	To upgrade the Nitrogen treatment capacity for the existing WRP to meet Los Angles Regional Water Quality Control Board Waste Discharge Requirement (WDR) No. R5-2004-0097 and National Pollutant Discharge Elimination System (NPDES) Permit No. CA0053911.	Infrastructure Improvement	Complete and Fully Paid	36.60907936	-121.9307404	Incompatible	Not Reviewed (Incompatible)	Point	Unique, no duplicates		29	20	17	060535103	5103	554	878	0.630979499	0.459356784	0.525808531	0.438941561	060530119004034	060530119004	06053011900	06053	Urban	497.6273042	Urban	0.990156973	502.5741553	Monterey	Pacific Grove	4449	8.90117357	6-10%	2	1	0	0	5.45233228	5.085599194	1.33
252	3940-C-06-4701-510	No	2	San Jose Creek Water Reclamation Plant (WRP) - Nitrification and De-Nitrification (NDN) Facilities	1566882	9401328	SWRCB	To upgrade the Nitrogen treatment capacity for the existing WRP to meet Los Angles Regional Water Quality Control Board Waste Discharge Requirement (WDR) No. R5-2004-0097 and National Pollutant Discharge Elimination System (NPDES) Permit No. CA0053911.	Infrastructure Improvement	Complete and Fully Paid	34.03243333	-118.0207028	Incompatible	Not Reviewed (Incompatible)	Point	Duplicate PCF, 2 locations		57	38	22	060370520006A	0520006A	220	348	0.632183908	0.613551888	0.648262053	0.729854108	060374083031029	060374083031	06037408303	06037	Urban	502.5741523	Urban	1	502.5741523	Los Angeles	Avocado Heights	4036	55.83965798	96-100% (highest scores)	20	10	0.075631	59.86894678	12.88354778	90.06797583	41.62
253	3940-C-06-4701-510	No	2	San Jose Creek Water Reclamation Plant (WRP) - Nitrification and De-Nitrification (NDN) Facilities	1566882	9401328	SWRCB	To upgrade the Nitrogen treatment capacity for the existing WRP to meet Los Angles Regional Water Quality Control Board Waste Discharge Requirement (WDR) No. R5-2004-0097 and National Pollutant Discharge Elimination System (NPDES) Permit No. CA0053911.	Infrastructure Improvement	Complete and Fully Paid	34.03229167	-118.0211833	Incompatible	Not Reviewed (Incompatible)	Point	Duplicate PCF, 2 locations		57	38	22	060370520006A	0520006A	220	348	0.632183908	0.613551888	0.648262053	0.729854108	060374083031030	060374083031	06037408303	06037	Urban	502.5741575	Urban	1	502.5741575	Los Angeles	Avocado Heights	4029	51.53253805	91-95%	19	10	0.078984	60.68403388	12.90657059	90.18126888	38.35
251	3940-C-06-4701-340	No	2	Long Beach Water Reclamation Plant (WRP) - Nitrification and De-Nitrification (NDN) Aeration System Replacement	61418	368511	SWRCB	To upgrade the Nitrogen treatment capacity for the existing WRP to meet Los Angles Regional Water Quality Control Board Waste Discharge Requirement (WDR) No. R4-2002-0123 and National Pollutant Discharge Elimination System (NPDES) Permit No. CA0054119.	Infrastructure Improvement	Complete and Fully Paid	33.80410556	-118.0882	Incompatible	Not Reviewed (Incompatible)	Point	Unique, no duplicates		70	47	34	060373850539B	3850539B	182	342	0.532163743	0.478599669	0.595318536	0.578206403	060379800061018	060379800061	06037980006	06037	Urban	502.5741556	Urban	1	502.5741556	Los Angeles	Long Beach	0	0		0	0	0.002249	11.33130893	11.50957763	65.98690836	25.02
239	3940-C-06-4701-330	No	2	Long Beach Water Reclamation Plant (WRP) - Nitrification and De-Nitrification (NDN) Equipment Purchase	84079	504474	SWRCB	Minimize the discharge of nitrogen and the disinfection byproducts of trihalomethanes that cause water quality, water supply, and groundwater contamination.	Infrastructure Improvement	Complete and Fully Paid	33.80410556	-118.0882	Compatible	Local	Point	Unique, no duplicates		70	47	34	060373850539B	3850539B	182	342	0.532163743	0.478599669	0.595318536	0.578206403	060379800061018	060379800061	06037980006	06037	Urban	502.5741556	Urban	1	502.5741556	Los Angeles	Long Beach	0	0		0	0	0.002249	11.33130893	11.50957763	65.98690836	25.02
257	3940-C-06-4701-320	No	2	Long Beach Water Reclamation Plant Ammonia Addition Station Project	139032	834196	SWRCB	To upgrade the Nitrogen treatment capacity for the existing WRP to meet Los Angles Regional Water Quality Control Board Waste Discharge Requirement (WDR) No. R5-2002-0123 and National Pollutant Discharge Elimination System (NPDES) Permit No. CA0054119.	Infrastructure Improvement	Complete and Fully Paid	33.80410556	-118.0882	Incompatible	Not Reviewed (Incompatible)	Point	Unique, no duplicates		70	47	34	060373850539B	3850539B	182	342	0.532163743	0.478599669	0.595318536	0.578206403	060379800061018	060379800061	06037980006	06037	Urban	502.5741556	Urban	1	502.5741556	Los Angeles	Long Beach	0	0		0	0	0.002249	11.33130893	11.50957763	65.98690836	25.02
250	3940-C-06-4701-310	No	2	Long Beach Water Reclamation Plant (WRP) - Nitrification and De-Nitrification (NDN) Facilities	737280	4735275	SWRCB	To upgrade the Nitrogen treatment capacity for the existing WRP to meet Los Angles Regional Water Quality Control Board Waste Discharge Requirement (WDR) No. R5-2002-0123 and National Pollutant Discharge Elimination System (NPDES) Permit No. CA0054119.	Infrastructure Improvement	Complete and Fully Paid	33.80410556	-118.0882	Incompatible	Not Reviewed (Incompatible)	Point	Unique, no duplicates		70	47	34	060373850539B	3850539B	182	342	0.532163743	0.478599669	0.595318536	0.578206403	060379800061018	060379800061	06037980006	06037	Urban	502.5741556	Urban	1	502.5741556	Los Angeles	Long Beach	0	0		0	0	0.002249	11.33130893	11.50957763	65.98690836	25.02
256	3940-C-06-4701-220	No	2	Los Coyotes Water Reclamation Plant Ammonia Addition Station Project	201432	1208597	SWRCB	To upgrade the Nitrogen treatment capacity for the existing WRP to meet Los Angles Regional Water Quality Control Board Waste Discharge Requirement (WDR) No. R4-2002-0121 and National Pollutant Discharge Elimination System (NPDES) Permit No. CA0054011.	Infrastructure Improvement	Complete and Fully Paid	33.88249444	-118.1046278	Incompatible	Not Reviewed (Incompatible)	Point	Unique, no duplicates		58	38	32	060371070002A	1070002A	145	295	0.491525424	0.625686673	0.648262053	0.577427296	060375545213007	060375545213	06037554521	06037	Urban	502.5741525	Urban	1	502.5741525	Los Angeles	Cerritos	5752	45.27954593	86-90%	18	9	0.004944	21.08038996	12.09309118	71.05991944	31.18
249	3940-C-06-4701-210	No	2	Los Coyotes Water Reclamation Plant (WRP) - Nitrification and De-Nitrification (NDN) Facilities	2698981	17538820	SWRCB	To upgrade the Nitrogen treatment capacity for the existing WRP to meet Los Angles Regional Water Quality Control Board Waste Discharge Requirement (WDR) No. R4-2002-0121 and National Pollutant Discharge Elimination System (NPDES) Permit No. CA0054011.	Infrastructure Improvement	Complete and Fully Paid	33.88249444	-118.1046278	Incompatible	Not Reviewed (Incompatible)	Point	Unique, no duplicates		58	38	32	060371070002A	1070002A	145	295	0.491525424	0.625686673	0.648262053	0.577427296	060375545213007	060375545213	06037554521	06037	Urban	502.5741525	Urban	1	502.5741525	Los Angeles	Cerritos	5752	45.27954593	86-90%	18	9	0.004944	21.08038996	12.09309118	71.05991944	31.18
240	3940-C-06-4701-120	No	2	Pomona Water Reclamation Plant (WRP) - Nitrification and De-Nitrification (NDN) Equipment Purchase	30436	182616	SWRCB	Minimize the discharge of nitrogen and the disinfection byproducts of trihalomethanes that cause water quality, water supply, and groundwater contamination.	Infrastructure Improvement	Complete and Fully Paid	34.06	-117.76	Compatible	Local	Point	Unique, no duplicates		52	35	20	060375250044D	5250044D	131	190	0.689473684	0.766346798	0.708106987	0.612945021	060374023042011	060374023042	06037402304	06037	Urban	502.574148	Urban	1	502.574148	Los Angeles	Pomona	3848	61.54198715	96-100% (highest scores)	20	10	0.301073	84.28959565	13.56278243	94.03323263	31.84
236	3940-C-06-4701-110	No	2	Pomona Water Reclamation Plant (WRP) - Nitrification and De-Nitrification (NDN) Facilities	821921	4931545	SWRCB	To upgrade the Nitrogen treatment capacity for the existing WRP to meet Los Angles Regional Water Quality Control Board Waste Discharge Requirement (WDR) No. R4-2004-0099 and National Pollutant Discharge Elimination System (NPDES) Permit No. CA0053619.	Infrastructure Improvement	Complete and Fully Paid	34.05559722	-117.7902139	Incompatible	Not Reviewed (Incompatible)	Point	Unique, no duplicates		52	35	20	060375250055A	5250055A	182	293	0.62116041	0.766346798	0.708106987	0.612945021	060374024022002	060374024022	06037402402	06037	Urban	502.5741567	Urban	1	502.5741567	Los Angeles	Pomona	7076	53.76416901	96-100% (highest scores)	20	10	0.272704	82.19594055	13.49539923	93.68076536	36.8
235	3940-C-06-4632-110	No	2	Wastewater Treatment Plant (WWTP) Upgrade & Improvement Project	128372	1503988	SWRCB	To comply with the new Waste Discharge Requirements (WDR) No. R5-2006-0103 by eliminating future violations for total coliform, total suspended solids, and chlorine residual. The Project will create sludge drying beds that are in compliance with the cu	Infrastructure Improvement	Complete and Fully Paid	37.81462131	-122.2503661	Incompatible	Not Reviewed (Incompatible)	Point	Unique, no duplicates		18	13	09	06001225710	225710	468	618	0.757281553	0.606022953	0.602061827	0.696590071	060014039003005	060014039003	06001403900	06001	Urban	502.5741524	Urban	1	502.5741524	Alameda	Oakland	3584	12.64557939	16-20%	4	2	0	0	7.803525527	21.51309164	52.27
234	3940-C-06-4462-150	No	2	Groundwater Replenishment System	50756385	136801478	SWRCB	To deliver recycled water to the Miller/Kraemer groundwater recharge basins and the Talbert seawater intrusion barrior.	Infrastructure Improvement	Complete and Fully Paid	33.71	-117.95	Incompatible	Not Reviewed (Incompatible)	Point	Unique, no duplicates		72	48	34	060590031241	0031241	185	323	0.572755418	0.449397452	0.465976105	0.578206403	060590992511003	060590992511	06059099251	06059	Urban	502.574159	Urban	1	502.574159	Orange	Fountain Valley	5218	16.16312365	26-30%	6	3	0.000673	4.267220713	10.03605973	49.6223565	24.4
260	3940-C-06-4303-110	No	2	East Bay Municipal Utility	4020000	4020000	SWRCB	construction project	Infrastructure Improvement	Complete and Fully Paid	37.82329722	-122.2976639	Incompatible	Not Reviewed (Incompatible)	Point	Unique, no duplicates		18	13	09	06001335000	335000	364	447	0.814317673	0.606022953	0.602061827	0.696590071	060014017003015	060014017003	06001401700	06001	Urban	450.5652287	Urban	0.991851138	454.2669875	Alameda	Oakland	2667	38.65974021	76-80%	16	8	0	0	7.657772895	19.42346425	65.29
243	3940-C-06-4252-510	No	2	Sewer Collection System Project Areas 3A & 3B	550758.12	26447628	SWRCB	Project Area 3 Sanitary Sewer will be constructed in two distinct geographic areas, Sewer Project Areas 3A and 3B. Sewer Project Area, 3A properties collection system will flow into the Crescent Valley Water District's Wastewater Treatment Plant (WWTP).	Infrastructure Improvement	Complete and Fully Paid	34.20756389	-118.2068833	Incompatible	Not Reviewed (Incompatible)	Point	Unique, no duplicates		43	28	25	060373150009A	3150009A	172	314	0.547770701	0.62572208	0.669302062	0.676073046	060374605024012	060374605024	06037460502	06037	Urban	502.5741565	Urban	1	502.5741565	Los Angeles	La Ca0ada Flintridge	4417	16.20126965	26-30%	6	3	0.147862	70.75275691	11.7278212	67.887714	13.56
242	3940-C-06-4132-110	No	2	Mountain View/Moffett Area Recycled Water Pipeline	1099101	9000000	SWRCB	To provide approximately 1,503 AFY of recycled water to customers within the Project service area. The Project will serve 101 recycled water users that have an existing demand of approximately 1,503 AFY for irrigation.	Infrastructure Improvement	Complete and Fully Paid	37.46	-122.13	Incompatible	Not Reviewed (Incompatible)	Point	Unique, no duplicates		24	14	13	060814007	4007	265	384	0.690104167	0.565633535	0.595203065	0.620935894	060816119005006	060816119005	06081611900	06081	Urban	482.7905541	Urban	0.999999999	482.7905547	San Mateo	East Palo Alto	10325	31.74935956	66-70%	14	7	0	0	8.53395192	30.34994965	14.16
4448	3940-84-14E86	No	2	Emergency project for Pleasant Valley Elementary School	17662	17662	Pleasant Valley Joint Union Elementary School District	Project is to provide hauled water while installing replacement pump and motor for existing well.	Infrastructure Improvement	Project Implementation	35.47216	-120.35474	Compatible	Local	Point	Duplicate PCF, 4 locations		35	24	17	06079106-05	106-05	118	300	0.393333333	0.568515599	0.476262096	0.438941561	060790103002527	060790103002	06079010300	06079	Rural	0	Rural	0	502.5741519	San Luis Obispo		10043	26.69087077	56-60%	12	6	0.021313	41.02605082	7.320455512	14.3001007	0.6
4449	3940-84-14E86	No	2	Emergency project for Pleasant Valley Elementary School	17662	17662	Pleasant Valley Joint Union Elementary School District	Project is to provide hauled water while installing replacement pump and motor for existing well.	Infrastructure Improvement	Project Implementation	35.47216	-120.35474	Compatible	Local	Point	Duplicate PCF, 4 locations		35	24	17	06079106-05	106-05	118	300	0.393333333	0.568515599	0.476262096	0.438941561	060790103002527	060790103002	06079010300	06079	Rural	0	Rural	0	502.5741519	San Luis Obispo		10043	26.69087077	56-60%	12	6	0.021313	41.02605082	7.320455512	14.3001007	0.6
93	3940-84-14E85	No	2	Emergency project for Meyers Water Company, Inc.	99182	99182	Meyers Water Company, Inc.	Project to install and replace water system facilities and equipment as a result of an earthquake event.	Infrastructure Improvement	Project Implementation	38.31628528	-122.3097719	Incompatible	Not Reviewed (Incompatible)	Point	PCF were Summed, same ref and lat/long		04	05	03	06055211055	211055	52	116	0.448275862	0.41299262	0.606138979	0.685603043	060552007043013	060552007043	06055200704	06055	Urban	502.5741581	Urban	1	502.5741581	Napa		4514	20.4917435	41-45%	9	5	0.000106	0.639284002	6.827920291	10.43554884	10.58
94	3940-84-14E84	No	2	Emergency project for City of Napa	250000	250000	City of Napa	Project is to install replacement pump and temporary roof for existing storage tank.	Infrastructure Improvement	Project Implementation	38.29524418	-122.2907093	Incompatible	Not Reviewed (Incompatible)	Point	PCF were Summed, same ref and lat/long		04	05	03	06055121001	121001	49	84	0.583333333	0.41299262	0.606138979	0.685603043	060552002021036	060552002021	06055200202	06055	Urban	502.5741568	Urban	1	502.5741568	Napa	Napa	2856	23.04382011	46-50%	10	5	0.000901	5.322039316	6.971339023	11.27895267	9.27
224	3940-84-14C150	No	2	Feasibility Study Project for Ivanhoe Public Utility District	338050	338050	Ivanhoe Public Utilities District, Ivanhoe Public Utility District	Project to drill a test well for a future construction project of a production well that would address the flouride contamination problem in the water system's drinking water source.	Research/Planning (including Science)	Project Implementation	36.38976111	-119.2187556	Incompatible	Not Reviewed (Incompatible)	Point	PCF were Summed, same ref and lat/long		26	22	14	0610775499	75499	265	596	0.444630872	0.463021312	0.38191251	0.425908102	061070008005030	061070008005	06107000800	06107	Urban	352.1833538	Urban	0.700758982	502.5741557	Tulare	Ivanhoe	7416	41.26994664	81-85%	17	9	0.467806	92.56832348	13.13209902	91.9939577	3.88
221	3940-84-14C147	No	2	Construction project for Iverson and Jack Apartments Water System	119909	119909	CDPH, Iverson and Jack's Apartments, LLC., Iverson and Jacks Apartments, LLC	Project to prevent nitrate contamination in primary drinking water source.	Infrastructure Improvement	Project Implementation	36.517475	-121.5197444	Compatible	Local	Point	Duplicate PCF, 4 locations		30	20	12	06053UNASSIGN	UNASSIGN	0	0		0.465671326	0.525808531	0.498541199	060530108042010	060530108042	06053010804	06053	Rural	0	Rural	0	502.574154	Monterey		5029	31.27507353	66-70%	14	7	0	0	4.272692835	1.10775428	2.77
280	3940-84-14C147	No	2	Construction project for Iverson and Jack Apartments Water System	119909	119909	CDPH, Iverson and Jack's Apartments, LLC., Iverson and Jacks Apartments, LLC	Project to prevent nitrate contamination in primary drinking water source.	Infrastructure Improvement	Project Implementation	36.517475	-121.5197444	Compatible	Local	Point	Duplicate PCF, 4 locations		30	20	12	06053UNASSIGN	UNASSIGN	0	0		0.465671326	0.525808531	0.498541199	060530108042010	060530108042	06053010804	06053	Rural	0	Rural	0	502.574154	Monterey		5029	31.27507353	66-70%	14	7	0	0	4.272692835	1.10775428	2.77
4359	3940-84-14C147	No	2	Construction project for Iverson and Jack Apartments Water System	119909	119909	CDPH, Iverson and Jack's Apartments, LLC., Iverson and Jacks Apartments, LLC	Project to prevent nitrate contamination in primary drinking water source.	Infrastructure Improvement	Project Implementation	36.517475	-121.5197444	Compatible	Local	Point	Duplicate PCF, 4 locations		30	20	12	06053UNASSIGN	UNASSIGN	0	0	0	0.465671326	0.525808531	0.498541199	060530108042010	060530108042	06053010804	06053	Rural	0	Rural	0	502.574154	Monterey		5029	31.27507353	66-70%	14	7	0	0	4.272692835	1.10775428	2.77
4537	3940-84-14C147	No	2	Construction project for Iverson and Jack Apartments Water System	119909	119909	CDPH, Iverson and Jack's Apartments, LLC., Iverson and Jacks Apartments, LLC	Project to prevent nitrate contamination in primary drinking water source.	Infrastructure Improvement	Project Implementation	36.517475	-121.5197444	Compatible	Local	Point	Duplicate PCF, 4 locations		30	20	12	06053UNASSIGN	UNASSIGN	0	0	0	0.465671326	0.525808531	0.498541199	060530108042010	060530108042	06053010804	06053	Rural	0	Rural	0	502.574154	Monterey		5029	31.27507353	66-70%	14	7	0	0	4.272692835	1.10775428	2.77
92	3940-84-13WE82	No	2	Interim water supply project for Millers High School	100000	50000	Latrobe School District	Project to provide interim water supply as an alternative to using water system sources contaminated with arsenic.	Infrastructure Improvement	Project Implementation	38.55819167	-120.9818278	Compatible	Local	Point	PCF were Summed, same ref and lat/long		06	04	01	06017200006	200006	163	591	0.275803723	0.61417102	0.396771611	0.411030173	060170307041110	060170307041	06017030704	06017	Rural	0	Rural	0	502.5741526	El Dorado		5961	16.78920444	31-35%	7	4	0.235744	79.25523414	8.215416253	26.56092649	0.86
91	3940-84-12E41	No	2	Interim water supply project for Camden Trailer Park	99735	50000	Camden Mobile Home Park	Project to provide interim water supply as an alternative to using water system sources contaminated with arsenic.	Infrastructure Improvement	Project Implementation	36.57314167	-119.7908889	Compatible	Local	Point	PCF were Summed, same ref and lat/long		31	21	12	060190001243	0001243	26	72	0.361111111	0.544965534	0.427541229	0.498541199	060190075002011	060190075002	06019007500	06019	Rural	0	Rural	0	502.5741553	Fresno		5287	41.06896939	81-85%	17	9	0.164122	72.83042992	15.15451834	98.33836858	3.98
223	3940-84-12C123	No	2	Feasibility Study project for Barry Elementary School	268510	268510	Yuba City Unified School District	Project to evaluate alternatives for a future construction project that would address the arsenic contamination in the water system's drinking water source.	Research/Planning (including Science)	Project Implementation	39.13349444	-121.6334667	Incompatible	Not Reviewed (Incompatible)	Point	PCF were Summed, same ref and lat/long		03	03	04	0610162	62	187	354	0.528248588	0.398966761	0.45567306	0.381311739	061010502011018	061010502011	06101050201	06101	Urban	502.5741502	Urban	1	502.5741502	Sutter	Yuba City	3249	36.53482137	71-75%	15	8	0.018695	38.61275372	7.0158687	11.66918429	18.3
226	3940-84-12C117	No	2	Feasibility Study Project for Lakeview Ranchos Mutual Water Company	467500	467500	Lakeview Ranchos Mutual Water Company	Project to evaluate alternatives for a future construction project that would address the uranium contamination in the water systems' drinking water source	Research/Planning (including Science)	Project Implementation	35.63769722	-118.3357028	Incompatible	Not Reviewed (Incompatible)	Point	PCF were Summed, same ref and lat/long		26	23	16	060290001155	0001155	130	419	0.31026253	0.463021312	0.557587036	0.523878469	060290052031062	060290052031	06029005203	06029	Rural	0	Rural	0	502.5741577	Kern	Weldon	4679	26.65040413	56-60%	12	6	0	0	6.57591563	9.239677744	0.2
225	3940-84-12C116	No	2	Feasibility Study Project for Long Canyon Water Company	496116	496116	Long Canyon Water Company	Project to evaluate alternatives for a future construction project that would address the uranium contamination in the water systems' drinking water source.	Research/Planning (including Science)	Project Implementation	35.343475	-119.0905389	Incompatible	Not Reviewed (Incompatible)	Point	PCF were Summed, same ref and lat/long		34	23	16	060290000446	0000446	140	395	0.35443038	0.403699933	0.557587036	0.523878469	060290028074010	060290028074	06029002807	06029	Urban	502.5741544	Urban	1	502.5741544	Kern	Bakersfield	3894	18.61149625	36-40%	8	4	0.254042	80.75755154	17.01671533	99.88670695	34.76
222	3940-84-12C102	No	2	Feasibility Study project for Century Mobile Home Park	373500	373500	Iganacio Valdez and Carmen Valdez Joint Living Trust (Century Mobile Home Park), Ignacio Valdez and Carmen Valdez Joint Living Trust (Century Mobile Home Park)	Project to evaluate alternatives for a future construction project that would address the nitrate contamination in the water system's drinking water source.	Research/Planning (including Science)	Project Implementation	37.72425556	-120.9266583	Incompatible	Not Reviewed (Incompatible)	Point	PCF were Summed, same ref and lat/long		12	10	05	06099105002	105002	41	109	0.376146789	0.676789588	0.556836776	0.526292545	060990003043007	060990003043	06099000304	06099	Urban	431.8458679	Urban	0.859267949	502.5741604	Stanislaus	Riverbank	5003	51.54948088	91-95%	19	10	0.076402	60.17260668	9.823256797	48.33836858	9.3
231	3940-84-11C54	No	2	Construction Project for Cutler Public Utility District	2936731.1	2931300	Cutler Public Utility District	Project is to return the water system back into compliance with the nitrate maximum contaminant level.	Infrastructure Improvement	Project Implementation	36.52549167	-119.2873639	Compatible	Local	Point	PCF were Summed, same ref and lat/long		26	22	14	06107112402	112402	155	217	0.714285714	0.463021312	0.38191251	0.425908102	061070006002014	061070006002	06107000600	06107	Urban	395.7832716	Urban	0.787512185	502.5741559	Tulare	Cutler	6200	47.4770298	86-90%	18	9	0.41683	90.50663257	13.20838199	92.47230614	3.84
97	3940-14-584-550	No	2	Emergency project for Crows Landing CSD	50000	50000	Crows Landing Community Services District	Project is to install temporary pump and repair existing pump as result of pump failure.	Infrastructure Improvement	Project Implementation	37.39391216	-121.0721835	Incompatible	Not Reviewed (Incompatible)	Point	PCF were Summed, same ref and lat/long		21	10	12	06099908004	908004	59	177	0.333333333	0.594925752	0.556836776	0.498541199	060990034001046	060990034001	06099003400	06099	Rural	0	Rural	0	502.5741524	Stanislaus	Crows Landing	1601	43.96820041	86-90%	18	9	0.027574	46.22023334	9.540656082	46.02215509	1.24
233	3940-14-581-550	No	2	Feasibility study project for Mitchell's Avenue Mobile Home Park	499600	499600	Mitchell's Avenue E Park, Inc., Mitchell's Avenue E. Park, Inc.	Project to evaluate alternatives for a futyre construction project that would address the arsenic contamination in the water system's drinking water source.	Research/Planning (including Science)	Project Implementation	34.19788889	-118.3079	Incompatible	Not Reviewed (Incompatible)	Point	PCF were Summed, same ref and lat/long		43	28	25	060370950149A	0950149A	165	344	0.479651163	0.62572208	0.669302062	0.676073046	060373101001018	060373101001	06037310100	06037	Urban	429.1299819	Urban	0.853864009	502.574154	Los Angeles	Burbank	5849	30.56552317	61-65%	13	7	0.141565	69.82579511	11.54930873	66.3141994	16.11
230	3940-14-580-555	No	2	Construction Project for Salyer Mutual Water Company	1701094	1701094	Salyer Mutual Water Company	Project is to return the water system back into compliance with the Surface Water Treatment Rule.	Infrastructure Improvement	Project Implementation	40.89	-123.5844444	Incompatible	Not Reviewed (Incompatible)	Point	PCF were Summed, same ref and lat/long		02	02	02	0610514	14	65	228	0.285087719	0.350531295	0.374106017	0.527902132	061050002002041	061050002002	06105000200	06105	Rural	0	Rural	0	502.5741517	Trinity		2281	8.73301794	6-10%	2	1	0	0	3.29755302	0.31470292	0.03
2450	3940-14-482-554	No	7	Oxford Retention Basin Water Quality and Multi-Use Enhancement Project	2000000	4850000	Los Angeles County Dept of Public Works	To construc	Infrastructure Improvement	Not Started	34.08228091	-118.151788	Compatible	Local	Point	Unique, no duplicates		49	27	22	060370150022A	0150022A	217	339	0.640117994	0.623941511	0.553810092	0.729854108	060374808021009	060374808021	06037480802	06037	Urban	502.574152	Urban	1	502.574152	Los Angeles	Alhambra	3279	34.86857801	71-75%	15	8	0.057792	55.88940387	12.63153617	84.22708963	26.96
3129	3940-14-480-550	No	7	Soquel Pump Station Force Main Replacement	1976731	7966925	Santa Cruz County Sanitation District	Improve bacterial water quality at a high priority beach	Infrastructure Improvement	Project Implementation	36.980844	-121.957585	Incompatible	Not Reviewed (Incompatible)	Point	Unique, no duplicates		29	20	17	06087UNASSIGN	UNASSIGN	0	0	0	0.459356784	0.525808531	0.438941561	060871218003004	060871218003	06087121800	06087	Urban	502.5741513	Urban	1	502.5741513	Santa Cruz	Capitola	4796	10.91628101	11-15%	3	2	0	0	7.159095336	12.76435045	8.16
3125	3940-14-477-550	No	7	Trinidad Westhaven Coastal Water Quality Restoration Program/OWTS Emphasis	480075	599575	City of Trinidad	Improve bacterial water quality at a high priority beach	Infrastructure Improvement	Project Implementation	42.042009	-124.117055	Incompatible	Not Reviewed (Incompatible)	Point	Duplicate PCF, 4 locations	out of state	Null	Null	Null			0	0	0	#N/A	#N/A	#N/A						0	Urban	NA	0			0	0		0	0	0	0	0	0	0
3126	3940-14-477-550	No	7	Trinidad Westhaven Coastal Water Quality Restoration Program/OWTS Emphasis	480075	599575	City of Trinidad	Improve bacterial water quality at a high priority beach	Infrastructure Improvement	Project Implementation	42.06832839	-124.1806759	Incompatible	Not Reviewed (Incompatible)	Point	Duplicate PCF, 4 locations	out of state	Null	Null	Null			0	0	0	#N/A	#N/A	#N/A						0	Urban	NA	0			0	0		0	0	0	0	0	0	0
3127	3940-14-477-550	No	7	Trinidad Westhaven Coastal Water Quality Restoration Program/OWTS Emphasis	480075	599575	City of Trinidad	Improve bacterial water quality at a high priority beach	Infrastructure Improvement	Project Implementation	42.06832839	-124.1806759	Incompatible	Not Reviewed (Incompatible)	Point	Duplicate PCF, 4 locations	out of state	Null	Null	Null			0	0	0	#N/A	#N/A	#N/A						0	Urban	NA	0			0	0		0	0	0	0	0	0	0
3128	3940-14-477-550	No	7	Trinidad Westhaven Coastal Water Quality Restoration Program/OWTS Emphasis	480075	599575	City of Trinidad	Improve bacterial water quality at a high priority beach	Infrastructure Improvement	Project Implementation	42.042009	-124.117055	Incompatible	Not Reviewed (Incompatible)	Point	Duplicate PCF, 4 locations	out of state	Null	Null	Null			0	0	0	#N/A	#N/A	#N/A						0	Urban	NA	0			0	0		0	0	0	0	0	0	0
298	3940-14-475-553	No	2	Central Coast Irrigation and Nutrient Management Program, Santa Maria	1250000	1486629	City of Santa Maria	To provide pollution prevention and reduction strategies for irrigation and nutrient management and implementation of best management practices in the Santa Maria Watershed	Restoration	Project Implementation	34.95130108	-120.3842506	Compatible	Regional	Point	Unique, no duplicates		35	24	19	06083505016	505016	16	68	0.235294118	0.568515599	0.476262096	0.503533621	060830022114000	060830022114	06083002211	06083	Rural	0	Rural	0	502.5741493	Santa Barbara		5366	28.98320385	61-65%	13	7	0	0	5.186391536	3.524672709	5.1
3124	3940-14-456-550	No	7	Lovers Point Beach Water Quality Improvement Project	3289276	4775796	City of Pacific Grove	To replace storm drains, manholes, basins, and sanitary sewer mains.	Infrastructure Improvement	Project Implementation	36.61873553	-121.9182145	Incompatible	Not Reviewed (Incompatible)	Point	Unique, no duplicates		29	20	17	060535102	5102	589	886	0.664785553	0.459356784	0.525808531	0.438941561	060530123021064	060530123021	06053012302	06053	Urban	483.3922616	Urban	0.999901365	483.4399458	Monterey	Pacific Grove	1872	4.858870073	1-5% (lowest scores)	1	1	0	0	5.433726235	4.947129909	4.01
2162	3940-14-455-550	No	5	Markham MS- Implementation of Low Impact Development	999689	1249611	Los Angeles Unified School District	Install bioretention areas and replace parking lot stalls with permeable asphalt.	Infrastructure Improvement	Not Started	39.941515	-118.244827	Incompatible	Local	Point	Unique, no duplicates	out of state	Null	Null	Null			0	0	0	#N/A	#N/A	#N/A						0	Urban	NA	0			0	0		0	0	0	0	0	0	0
2161	3940-14-454-550	No	5	The HACOLA Nueva Maravilla Stormwater BMP Pilot Project	2550000	3000000	Housing Authority of the County of Los Angeles	To construct bioretention treatment and infiltration areas in Los Angeles County.	Infrastructure Improvement	Not Started	34.042399	-118.161063	Compatible	Local	Point	Unique, no duplicates		51	40	24	060370850013A	0850013A	155	197	0.78680203	0.683348302	0.453659677	0.645709099	060375304001007	060375304001	06037530400	06037	Urban	502.5741581	Urban	1	502.5741581	Los Angeles	East Los Angeles	3683	56.63400269	96-100% (highest scores)	20	10	0.030181	47.67460444	12.73513714	88.05387714	35.42
2160	3940-14-453-550	No	5	SADPW Stormwater LID Demonstration	546517	699917	Town of San Anselmo	To construct bioinfiltration systems.	Infrastructure Improvement	Not Started	37.9747	-122.5617	Compatible	Local	Point	Unique, no duplicates		10	02	02	060410002003	0002003	438	663	0.660633484	0.458539568	0.374106017	0.527902132	060411170002015	060411170002	06041117000	06041	Urban	502.5741517	Urban	1	502.5741517	Marin	San Anselmo	4527	6.699101861	1-5% (lowest scores)	1	1	0	0	6.87077986	10.58660624	5.52
2159	3940-14-452-550	No	5	BART Lafayette Station Parking Lots Improvement Project	2245259	8962984	Bay Area Rapid Transit District	Install rain gardens and pavers to capture, detain and treat stormwater runoff from parking lots.	Infrastructure Improvement	Not Started	37.89376	-122.12578	Compatible	Local	Point	Unique, no duplicates		16	11	07	06013LA0257	LA0257	98	171	0.573099415	0.723633593	0.494910284	0.608079463	060133480003040	060133480003	06013348000	06013	Urban	502.5741542	Urban	1	502.5741542	Contra Costa	Lafayette	4587	9.5859624	6-10%	2	1	0	0	7.943205331	23.31319235	12.09
2158	3940-14-451-550	No	5	University Avenue Median Water Quality Improvements	2300000	2875001	City of La Mesa	To remove and replace asphalt and concrete roadway median	Infrastructure Improvement	Project Implementation	32.7631	-117.0283	Incompatible	Not Reviewed (Incompatible)	Point	Unique, no duplicates		79	53	38	06073486400	486400	136	257	0.529182879	0.606505534	0.588359381	0.456654895	060730146011016	060730146011	06073014601	06073	Urban	502.5741546	Urban	1	502.5741546	San Diego	La Mesa	4795	23.17927964	46-50%	10	5	0.005174	21.40003196	10.79444738	59.11379658	18.71
2157	3940-14-450-550	No	5	Kimball Park LID and Paradise Creek Restoration	1876153	2576153	City of National City	To install bioretention areas and constructed wetland to treatacres of urbanized land.	Infrastructure Improvement	Project Implementation	32.66991	-117.10204	Compatible	Local	Point	Unique, no duplicates		80	51	40	06073517600	517600	191	272	0.702205882	0.569105792	0.565624817	0.573859825	060730117003004	060730117003	06073011700	06073	Urban	502.5741559	Urban	1	502.5741559	San Diego	National City	6773	32.05906167	66-70%	14	7	0.001942	9.685152629	10.45269188	54.3429003	25.93
2156	3940-14-448-550	No	5	Lower Chipmunk and Outfall Water Quallity Improvement Project	1715532	1907295	Placer County	To treat stormwater runoff through construction of stormwater treatment systems/devices and construction of bypass storm drainage pipes to convey treated storm water runoff.	Infrastructure Improvement	Not Started	39.23617	-120.08131	Incompatible	Not Reviewed (Incompatible)	Point	Unique, no duplicates		01	04	01	060610541902	0541902	183	379	0.482849604	0.473891147	0.396771611	0.411030173	060610201052020	060610201052	06061020105	06061	Rural	101.5918522	Rural	0.202143009	502.5741576	Placer	Carnelian Bay	1352	3.560625784	1-5% (lowest scores)	1	1	0	0	4.857691935	2.152567976	0.69
2155	3940-14-447-550	No	5	Sierra Tract Erosion Control Project, Phase 3&4	2811164	3351164	City of South Lake Tahoe	To reduce pollutant loading in urban stormwater discharges into the Upper Truckee River and Lake Tahoe for Phases 3 and 4 by installing Low Impact Developments.	Infrastructure Improvement	Project Implementation	38.55435	-119.59091	Incompatible	Not Reviewed (Incompatible)	Point	Unique, no duplicates		05	04	01	060031	1	47	100	0.47	0.481794598	0.396771611	0.411030173	060030100001086	060030100001	06003010000	06003	Rural	0	Rural	0	502.5741541	Alpine		1175	11.36453487	16-20%	4	2	0.005622	22.11922647	3.051420241	0.264350453	0.05
2154	3940-14-446-550	No	5	Implementation of City of Sacramento LID Standards at CSU Sacramento	2760020	3453782	City of Sacramento	To implement LID BMPs within parking lots and pedestrian areas within the City of Sacramento, Cal State Sacramento.	Infrastructure Improvement	Project Implementation	38.5586	-121.4234	Compatible	Regional	Point	Unique, no duplicates		07	06	06	0606743100	43100	118	210	0.561904762	0.565748104	0.610048282	0.570504134	060670052012004	060670052012	06067005201	06067	Urban	502.5741535	Urban	1	502.5741535	Sacramento	Sacramento	3040	27.40372529	56-60%	12	6	0.068058	58.20680837	9.329873838	43.27794562	18.1
2153	3940-14-444-550	No	5	Greening Downtown Visalia Public Parking	1566886	1958607	City of Visalia	To retrofit parking lots in downtown Visalia to infiltrate and treat stormwater runoff.	Infrastructure Improvement	Not Started	36.330896	-119.293065	Incompatible	Not Reviewed (Incompatible)	Point	Unique, no duplicates		26	22	16	06107166309	166309	184	353	0.521246459	0.463021312	0.38191251	0.523878469	061070012001068	061070012001	06107001200	06107	Urban	502.5741531	Urban	1	502.5741531	Tulare	Visalia	1337	45.35042351	86-90%	18	9	0.462188	92.36055618	14.59377811	97.52014099	17.31
2152	3940-14-443-550	No	5	Multi-Agency/Multi-WS Project to Incorporate LID BMPs into Major Transportation Corridors	1073820	1344040	Gateway Water Mgmt Authority	To treat stormwater runoff in the Gateway Management area, los angeles county.	Infrastructure Improvement	Project Implementation	33.90778	-118.11306	Incompatible	Not Reviewed (Incompatible)	Point	Unique, no duplicates		58	40	32	060370750009A	0750009A	197	348	0.566091954	0.625686673	0.453659677	0.577427296	060375532002003	060375532002	06037553200	06037	Urban	502.5741527	Urban	1	502.5741527	Los Angeles	Bellflower	7055	40.86243153	81-85%	17	9	0.008137	25.63528848	12.36462501	75.61681772	23.12
2151	3940-14-440-550	No	5	Develop and Install Pervious Concrete Pavement at LACMTA Division 4 Parking Area	752000	940000	LA County Metropolitan Transportation Authority	Permeable Pavement and Bioretention Pilot Project, LACMTA Division 4 Maintenance Facility	Infrastructure Improvement	Project Implementation	33.9711	-118.1195	Compatible	Local	Point	Unique, no duplicates		58	40	32	060371850046A	1850046A	104	178	0.584269663	0.625686673	0.453659677	0.577427296	060375507002012	060375507002	06037550700	06037	Urban	502.5741543	Urban	1	502.5741543	Los Angeles	Downey	0	0		0	0	0	0	0	0	0
2150	3940-14-439-550	No	5	Oak Park Green Streets Urban Retrofit	1397990	1747950	County of Ventura	To retrofit project site to meet compliance with the MS4 permit and bacteria and nutrient TMDL for stormwter discharges.	Infrastructure Improvement	Project Implementation	34.1717	-118.7578	Incompatible	Not Reviewed (Incompatible)	Point	Unique, no duplicates		44	26	27	061113804	3804	649	1202	0.539933444	0.618190942	0.489334618	0.599490273	061110074052002	061110074052	06111007405	06111	Urban	502.5741545	Urban	1	502.5741545	Ventura	Oak Park	6304	6.304098625	1-5% (lowest scores)	1	1	0.024001	43.93479303	10.21831443	51.52316213	1.85
2149	3940-14-438-550	No	5	12th Street Green Street Project	1150000	1933338	City of Paso Robles	Reconstruct residential and commercial streets.	Infrastructure Improvement	Project Implementation	35.62652	-120.69396	Incompatible	Not Reviewed (Incompatible)	Point	Unique, no duplicates		35	24	17	06079110-09	110-09	244	565	0.431858407	0.568515599	0.476262096	0.438941561	060790101024002	060790101024	06079010102	06079	Urban	502.5741564	Urban	1	502.5741564	San Luis Obispo	El Paso de Robles (Paso Robles)	6989	18.34818761	36-40%	8	4	0	0	6.853536041	10.52366566	2.89
2148	3940-14-436-550	No	5	City of Santa Barbara LID - Streets, Sidewalks, and Alleys Project	2307010	2920992	City of Santa Barbara	Remove asphalt and replace permeable concrete pavers.	Infrastructure Improvement	Project Implementation	34.4254	-119.6977	Compatible	Local	Point	Unique, no duplicates		37	24	19	06083121220	121220	176	279	0.630824373	0.485334251	0.476262096	0.503533621	060830009001005	060830009001	06083000900	06083	Urban	502.5741578	Urban	1	502.5741578	Santa Barbara	Santa Barbara	3266	22.12363604	46-50%	10	5	0.00083	5.162218315	6.172038773	7.288519637	8.58
2147	3940-14-435-550	No	5	Laguna Lot Infiltration Paver Project	1151630	1463895	City of Santa Barbara	Remove asphalt and replace with permeable concrete pavers.	Infrastructure Improvement	Project Implementation	34.4223	-119.6923	Compatible	Local	Point	Unique, no duplicates		37	24	19	06083121221	121221	170	255	0.666666667	0.485334251	0.476262096	0.503533621	060830009001022	060830009001	06083000900	06083	Urban	502.5741546	Urban	1	502.5741546	Santa Barbara	Santa Barbara	3266	22.12363604	46-50%	10	5	0.00083	5.162218315	6.172038773	7.288519637	8.58
2146	3940-14-433-550	No	5	Ocala Avenue Green Street Project	1429355	1807714	City of San Jose ESD	To install rain gardens, permeable pavers, and drought tolerant landscaping.	Infrastructure Improvement	Not Started	37.338	-121.824	Compatible	Local	Point	Unique, no duplicates		27	19	15	06085UNASSIGN	UNASSIGN	0	0	0	0.592662457	0.438924585	0.50911324	060855033061001	060855033061	06085503306	06085	Urban	502.5741567	Urban	1	502.5741567	Santa Clara	San Jose	4311	24.5431496	51-55%	11	6	0.003238	16.74924085	9.12015163	40.14350453	15.85
2144	3940-14-430-550	No	5	Santa Rosa Demonstrates Sustainable Solutions for City Hall Plaza	106058	1032430	City of Santa Rosa	H Street-Green Street Improvements	Infrastructure Improvement	Project Implementation	38.437812	-122.711508	Compatible	Local	Point	Unique, no duplicates		10	05	02	060973116	3116	166	237	0.700421941	0.458539568	0.606138979	0.527902132	060971520001044	060971520001	06097152000	06097	Urban	502.574156	Urban	1	502.574156	Sonoma	Santa Rosa	2079	17.56175393	31-35%	7	4	0	0	5.246803621	3.927492447	12.4
2145	3940-13-518-550	No	5	Nuview USD Stormwater Infiltration Project	648284	821076	Nuview Union School District	To implement hydrologic source controls, infiltration, and biotreatment to achieve treatment and infiltration of stormwater onsite at the Nuview Union School District by installing porous asphalt within the parking stalls and lanes, infiltration trenches	Infrastructure Improvement	Project Implementation	33.82161	-117.13322	Compatible	Local	Point	Unique, no duplicates		67	42	23	06065UNASSIGN	UNASSIGN	0	0	0	0.464783715	0.424213216	0.638964045	060650427192002	060650427192	06065042719	06065	Rural	110.3844661	Rural	0.219638169	502.57415	Riverside	Lakeview	5025	35.46596638	71-75%	15	8	0.732911	97.42688189	8.630680465	31.79758308	7.53
297	3940-13-515-553	No	2	Pajaro Valley Irrigation and Nutrient Management Program	500000	670415	Santa Cruz RCD	Improve agricultural water quality	Technical Assistance	Project Implementation	36.97941702	-121.9543524	Incompatible	Not Reviewed (Incompatible)	Point	Unique, no duplicates		29	20	17	060872205	2205	368	571	0.644483363	0.459356784	0.525808531	0.438941561	060871218003012	060871218003	06087121800	06087	Urban	502.4357357	Urban	0.999724578	502.5741556	Santa Cruz	Capitola	4796	10.91628101	11-15%	3	2	0	0	7.159095336	12.76435045	8.16
4599	3940-13-514-550	No	5	Update the Ahwahnee Water Principles Guidebook	25000	25000	Local Government Commission	Reduce stormwater pollution of rivers, lakes and streams	Technical Assistance	Project Implementation	41.8517415	-123.6873401	Incompatible	Not Reviewed (Incompatible)	Line	1 record retained of all-field duplicates		02	02	02	0601512	12	117	291	0.402061856	0.350531295	0.374106017	0.527902132	060150002023130	060150002023	06015000202	06015	Rural	0	Rural	0	502.5741552	Del Norte		3655	12.61683612	16-20%	4	2	0	0	3.980060702	0.755287009	0.13
3123	3940-13-511-550	No	7	VSS BMPs and Low Flow Diversions of Storm Drains Discharging to San Pedro Bay Beaches	4470626	4967362	City of Long Beach	construct low flow diversions and vortex separation system filters	Infrastructure Improvement	Project Implementation	33.7664849	-118.1946848	Compatible	Local	Point	Unique, no duplicates		70	47	33	060373850545A	3850545A	179	290	0.617241379	0.478599669	0.595318536	0.429404393	060375760012031	060375760012	06037576001	06037	Urban	478.8395496	Urban	1	478.8395496	Los Angeles	Long Beach	4969	18.26601739	36-40%	8	4	0	0	11.0745211	62.09718026	164.35
2143	3940-12-457-550	No	5	Brookhurst Street South LID Project	1344000	1780000	City of Anaheim	To convert remnant parcels to an open space greenbelt featuring vegetated swales, a decomposed granite pathway, tree and shrub planting, and other miscellaneous LID elements.	Infrastructure Improvement	Project Implementation	33.811514	-117.958664	Compatible	Local	Point	Unique, no duplicates		65	46	29	060590002160	0002160	166	325	0.510769231	0.489337823	0.489577647	0.466814881	060590877044005	060590877044	06059087704	06059	Urban	502.5741501	Urban	1	502.5741501	Orange	Anaheim	5061	24.18922481	51-55%	11	6	0.008859	26.69010708	11.44182591	65.2693857	10.68
2142	3940-12-456-550	No	5	Avalon Green Alley South: LID Demonstration Project	891344	1166344	Los Angeles Bureau of Sanitation	To install 3 stormwater BMPs for stormwater runoff infiltration and detention consisting of permeable pavement, dry wells, and rainwater harvvesting facilities in a public alley which drains directly into the Los Angeles River.	Infrastructure Improvement	Project Implementation	33.99377	-118.272042	Compatible	Local	Point	Unique, no duplicates		59	40	30	060379001712A	9001712A	210	284	0.73943662	0.458131224	0.453659677	0.633488793	060372294101001	060372294101	06037229410	06037	Urban	502.5741576	Urban	1	502.5741576	Los Angeles	Los Angeles	3343	58.53072288	96-100% (highest scores)	20	10	0.008908	26.75403548	12.67457692	86.06495468	29.96
2141	3940-12-455-550	No	5	City Hall LID Development Retrofit Project	363426	462532	City of Laguna Woods	To install a drought tolerant green roof at the Laguna Woods City Hall building and cistern to capture and reuse stormwater runoff for on site irrigation.	Infrastructure Improvement	Project Implementation	33.61037327	-117.7245385	Incompatible	Not Reviewed (Incompatible)	Point	Unique, no duplicates		74	45	37	060590025385	0025385	127	250	0.508	0.469956578	0.536289646	0.515627167	060590626461001	060590626461	06059062646	06059	Urban	502.5741499	Urban	1	502.5741499	Orange	Laguna Woods	3257	25.58133804	51-55%	11	6	0.031292	48.24996004	8.68148833	32.66616314	9.78
2140	3940-12-454-550	No	5	OC Oublic Works Glassell Yard Campus SW LID Retrofit Project	2918597	3705466	Orange County Public Works	To construct landscaped infiltration strips and bioretention LID BMP including permeable paving, flow through planters, bioswales, modular wetlands, and subsurface cistern on the Glassell Yard Campus to filter and remove pollutants, infiltrate and reduce	Infrastructure Improvement	Project Implementation	33.826357	-117.851179	Compatible	Local	Point	Unique, no duplicates		68	46	37	060590063343	0063343	81	210	0.385714286	0.515177542	0.489577647	0.515627167	060590762041023	060590762041	06059076204	06059	Urban	502.5741551	Urban	1	502.5741551	Orange	Orange	4492	43.93856923	86-90%	18	9	0.022218	42.17676203	11.58631343	66.62890232	24.62
2139	3940-12-453-550	No	5	Citrus Heights City Hall Green Parking Lot, Demonstration, and Monitoring Project	1019500	1274375	City of Citrus Heights	To replace one acre of asphalt with pervious materials and install bioswales, rain gardens and drought tolerant shade trees and educational signage.	Infrastructure Improvement	Project Implementation	38.67939	-121.29871	Compatible	Local	Point	Unique, no duplicates		08	07	04	0606723518	23518	228	419	0.544152745	0.518406856	0.59084726	0.381311739	060670081362008	060670081362	06067008136	06067	Urban	502.5741556	Urban	1	502.5741556	Sacramento	Citrus Heights	2339	18.31627164	36-40%	8	4	0.135942	69.13856481	8.686545187	32.74169184	12.58
2138	3940-12-452-550	No	5	County Gov. Center Parking Lot Green Streets Urban Retrofit	1495294	1869175	County of Ventura Public Works Agency	To reduce discharge volumes and peak flow rates and replenish local groundwater supplies.	Infrastructure Improvement	Project Implementation	34.26795616	-119.2127265	Incompatible	Not Reviewed (Incompatible)	Point	Unique, no duplicates		37	26	19	061119060	9060	710	1238	0.573505654	0.485334251	0.489334618	0.503533621	061110015031016	061110015031	06111001503	06111	Urban	502.574156	Urban	1	502.574156	Ventura	San Buenaventura (Ventura)	5898	24.56799714	51-55%	11	6	0.000285	2.061690906	8.61545036	31.52064451	18.7
2137	3940-12-451-550	No	5	Bijou Area Erosion Control Project, Phase 1	3000000	7800960	City of South Lake Tahoe	To separate stormwater runoff generated in the upper portion of the 1,300 acre Bijou Creek watershed from high pollutant load runoff from the Commercial Core; and treat the polluted water in a series of infiltration basins.	Infrastructure Improvement	Project Implementation	38.946111	-119.964444	Incompatible	Not Reviewed (Incompatible)	Point	Unique, no duplicates		05	04	01	06017500011	500011	201	339	0.592920354	0.481794598	0.396771611	0.411030173	060170302005001	060170302005	06017030200	06017	Urban	346.4728597	Urban	0.689396493	502.5741548	El Dorado	South Lake Tahoe	4773	11.7568989	16-20%	4	2	0.000405	2.764903308	2.934530179	0.201409869	1.85
2136	3940-12-450-550	No	5	Broadway Neighborhood SW Greenway Project	2939361	3674208	City of Los Angeles	To retrofit segments of the Broadway/University Park neighborhood with designs for stormwater LID BMPs designs to capture, infiltrate and treat stormwater runoff, augment groundwater recharge, and address Los Angeles River Total Daily Maximum Load water	Infrastructure Improvement	Project Implementation	34.003787	-118.278347	Incompatible	Not Reviewed (Incompatible)	Point	Unique, no duplicates		59	40	30	060379001031A	9001031A	121	155	0.780645161	0.458131224	0.453659677	0.633488793	060372319002000	060372319002	06037231900	06037	Urban	502.5741569	Urban	1	502.5741569	Los Angeles	Los Angeles	5968	60.68318245	96-100% (highest scores)	20	10	0.009688	27.95269298	12.67173422	85.91389728	33.75
2135	3940-12-449-550	No	5	Paseo Santa Fe Green Street Project	1569000	2030944	City of Vista	To Implement Phase 1 LID BMPs in the Paseo Santa Fe Corridor, to include a minimum of 8200 sq ft of park and planter bioretention a minimum of 10,800 sq ft of pervious pavers, a minimum of 2300 sq ft of porous pavement, porous median, and a minimum of 20	Infrastructure Improvement	Project Implementation	33.200381	-117.241944	Compatible	Local	Point	Unique, no duplicates		76	49	36	06073424400	424400	200	374	0.534759358	0.573982867	0.441596305	0.418516036	060730195032010	060730195032	06073019503	06073	Urban	502.5741578	Urban	1	502.5741578	San Diego	Vista	4795	22.04972001	46-50%	10	5	0.002999	15.43870865	8.322770499	27.80715005	13.45
2134	3940-12-448-550	No	5	Modesto Area 2 SW to Sanitary Sewer Cross Connection Removal Project	3000000	3157895	City of Modesto	LID techniques to convey stormwater to Garrison Park, provide water quality treatment, infiltrate storwater, and recharge the groundwater aquifier.	Infrastructure Improvement	Project Implementation	37.66441	-121.02612	Incompatible	Not Reviewed (Incompatible)	Point	Unique, no duplicates		21	10	05	06099117012	117012	70	135	0.518518519	0.594925752	0.556836776	0.526292545	060990014002010	060990014002	06099001400	06099	Urban	502.5741561	Urban	1	502.5741561	Stanislaus	Modesto	6430	56.67383313	96-100% (highest scores)	20	10	0.07009	58.57439668	10.00228222	49.35800604	22.53
2133	3940-12-447-550	No	5	Santa Cruz Countywide LID BMPs	2259773	2972083	Santa Cruz County	To implement park and parking lot LID features within the Scotts Valley Water District, Brommer Park, Heart of Soquel Park and the City of Santa Cruz to reduce stormwater volumes and improve water quality and groundwater recharge.	Infrastructure Improvement	Project Implementation	37.0511111	-122.0136111	Compatible	Regional	Point	Unique, no duplicates		29	18	17	060875403	5403	1398	2787	0.501614639	0.459356784	0.492324648	0.438941561	060871209001029	060871209001	06087120900	06087	Urban	440.9383155	Urban	0.87735971	502.5741555	Santa Cruz	Scotts Valley	8360	9.843070424	11-15%	3	2	0	0	7.742963579	20.581571	1.71
2132	3940-12-446-554	No	5	Laurel Canyon Blvd. Green Street Project	2000000	2500049	LA Dept. of Water &amp; Power	To construct a series of landscaped infiltration swales along 850 ft of Laurel Canyon Blvd between Kagel Canyon St and Terra Bella St. and a dry well located at the intersection of Kagel Canyon St and Interstate 5.	Infrastructure Improvement	Project Implementation	34.249843	-118.422659	Compatible	Local	Point	Unique, no duplicates		39	29	18	060379001907A	9001907A	232	341	0.680351906	0.661182271	0.616044142	0.388921887	060371048212000	060371048212	06037104821	06037	Urban	502.5741532	Urban	1	502.5741532	Los Angeles	Los Angeles	3514	47.1978435	86-90%	18	9	0.19096	75.53140483	10.91753856	60.91389728	31.95
2131	3940-12-445-550	No	5	Stormwater Rewards Rebate Program	264347	330580	Coastal San Luis RCD	To implement a minimum of 80 LID BMPs on high impervioius surface residential properties by providing a cost share rebate to property owners who install LID BMPs in the cities of San Luis Obispo and Arroyo Grande and the community of Nipomo.	Infrastructure Improvement	Project Implementation	35.12276	-120.57983	Incompatible	Not Reviewed (Incompatible)	Point	Unique, no duplicates		35	24	17	06079406-55	406-55	353	796	0.443467337	0.568515599	0.476262096	0.438941561	060790118004017	060790118004	06079011800	06079	Urban	502.5741564	Urban	1	502.5741564	San Luis Obispo	Arroyo Grande	7138	12.02503411	16-20%	4	2	0	0	6.010307453	6.759818731	4.25
2130	3940-12-444-554	No	5	Machado Lake Trash TMDL	1745800	2227400	City of Torrance	To install between 1,930 and 2,032 catch basin screens to prevent trash from being carried into Machado Lake by urban runoff and storm drain flows from 6 cities.	Infrastructure Improvement	Project Implementation	33.7845347	-118.2920611	Incompatible	Not Reviewed (Incompatible)	Point	Unique, no duplicates		70	33	35	060379006372A	9006372A	170	259	0.656370656	0.478599669	0.746339693	0.471133586	060379800151006	060379800151	06037980015	06037	Urban	502.5741545	Urban	1	502.5741545	Los Angeles	Los Angeles	554	42.38582012	81-85%	17	9	0	0	11.40633761	64.8917422	24.21
2129	3940-12-443-553	No	5	LID Stormwater Infiltration Project	1889299	2562177	City of Santa Barbara	This project will remove the impermeable asphalt surface at six sites and replace it with permeable interlocking concrete pavers in order to restore natural hydrologic conditions and treat storm water runoff which will improve & protect water quality in	Infrastructure Improvement	Project Implementation	34.42012884	-119.6974217	Compatible	Local	Point	Unique, no duplicates		37	24	19	06083121220	121220	176	279	0.630824373	0.485334251	0.476262096	0.503533621	060830009002030	060830009002	06083000900	06083	Urban	502.5741528	Urban	1	502.5741528	Santa Barbara	Santa Barbara	3266	22.12363604	46-50%	10	5	0.00083	5.162218315	6.172038773	7.288519637	8.58
2128	3940-12-441-552	No	5	Park Avenue: Green Avenue Pilot Project	859128	1287962	City of San Jose ESD	To implement LID practices consisting of approximately 4,625 square feet of bioretention rain gardens and approximately 1,500 square ft of permeable pavers to treat and infiltrate urban runoff from Park Ave and adjacent streets.	Infrastructure Improvement	Project Implementation	37.3261	-121.9093	Compatible	Local	Point	Unique, no duplicates		28	19	15	060855580	5580	51	64	0.796875	0.568008171	0.438924585	0.50911324	060855019001007	060855019001	06085501900	06085	Urban	502.5741613	Urban	1	502.5741613	Santa Clara	San Jose	4641	31.93289606	66-70%	14	7	0.002167	10.73997123	8.972727871	37.81470292	28.96
2127	3940-12-440-552	No	5	Martha Gardens Green Alleys Pilot Project	945180	1418577	City of San Jose ESD	To replace existing asphalt surfaces with green concrete and permeable pavers in 3 urban alleys and installing infiltration trenches and dry wells to remove pollutants and reduce stormwater runoff to the Guadalupe River.	Infrastructure Improvement	Project Implementation	33.9711	-118.1195	Compatible	Local	Point	Unique, no duplicates		58	40	32	060371850046A	1850046A	104	178	0.584269663	0.625686673	0.453659677	0.577427296	060375507002012	060375507002	06037550700	06037	Urban	502.5741543	Urban	1	502.5741543	Los Angeles	Downey	0	0		0	0	0	0	0	0	0
2126	3940-12-439-559	No	5	A Avenue Green Street and Pedestrian	2500000	3300000	City of National City	To use bioretention and permeable pavement to create a green street that improves water quality and reduces runoff.	Infrastructure Improvement	Project Implementation	32.672014	-117.104441	Compatible	Local	Point	Unique, no duplicates		80	51	40	06073517600	517600	191	272	0.702205882	0.569105792	0.565624817	0.573859825	060730117003004	060730117003	06073011700	06073	Urban	502.574153	Urban	1	502.574153	San Diego	National City	6773	32.05906167	66-70%	14	7	0.001942	9.685152629	10.45269188	54.3429003	25.93
2125	3940-12-438-550	No	5	Oso Creek Multi-Use Trail	1436512	1915348	City of Laguna Niguel	Designing and constructing permeable pavements, landsacped infiltration strips, and bioretention LID BMPs to filter and remove pollutants, infiltrate and reduce stormwater runoff, and restore natural hydrologic conditions to Oso Creek Channel.	Infrastructure Improvement	Project Implementation	33.3327	-117.4032	Compatible	Local	Point	Unique, no duplicates		76	49	36	06073999085	999085	72	191	0.376963351	0.573982867	0.441596305	0.418516036	060730187001317	060730187001	06073018700	06073	Rural	0	Rural	0	502.5741529	San Diego		37452	16.17158738	26-30%	6	3	0.0017	8.614351926	7.136197292	12.5755287	2.45
2124	3940-12-435-552	No	5	Alameda County PWA LD Implementation & Demo Project: Parking Lot Stormwater Treatment Improvments	1600000	2000166	Alameda County PWA	Treating stormwater runoff from 2 existing parking lots at the Alameda CountyPublic Works Agency buildings.	Infrastructure Improvement	Project Implementation	37.65538525	-122.0952793	Compatible	Local	Point	Unique, no duplicates		20	15	10	06001421100	421100	248	395	0.627848101	0.559453573	0.571547622	0.585638063	060014368001009	060014368001	06001436800	06001	Urban	502.5741568	Urban	1	502.5741568	Alameda	Hayward	4027	23.9108602	51-55%	11	6	0	0	8.347210074	28.05891239	36.63
2449	3940-12-434-554	No	7	University Park Neighborhood Rain Gardens	510000	600000	City of Los Angeles - DPWWing Tam	For the Purpose of capturing rainwater from streets with rain gardens in the University Park neighborhood	Infrastructure Improvement	Project Implementation	34.03722268	-118.2596092	Compatible	Local	Point	Unique, no duplicates		53	34	30	060379005022A	9005022A	140	171	0.81871345	0.574220825	0.689056501	0.633488793	060372079001032	060372079001	06037207900	06037	Urban	502.5741529	Urban	1	502.5741529	Los Angeles	Los Angeles	4163	33.65713865	66-70%	14	7	0.018997	38.91641362	12.65043809	84.98237664	73.88
2123	3940-12-432-550	No	5	LID Selection and Sizing Tool for Achieving Water Balance in NPDES Phase II Areas	278947	298947	University Enterprises, Inc. on behalf of CSU, Sacramento	Low Impact Development Selection and Sizing Tool for Achieving Water Balance in National Pollutant Discharge Elimination System Phase II Areas.	Research/Planning (including Science)	Project Implementation	37.59607	-122.02341	Incompatible	Not Reviewed (Incompatible)	Point	Unique, no duplicates		20	15	10	06001823200	823200	356	526	0.676806084	0.559453573	0.571547622	0.585638063	060014402002007	060014402002	06001440200	06001	Urban	502.5741486	Urban	1	502.5741486	Alameda	Union City	5989	18.2081006	36-40%	8	4	0.000533	3.48409781	8.604939311	31.30664653	10.73
2122	3940-12-431-550	No	5	Monterey Bay Regional LID Planning & Incentives Program	697170	929012	Ecology Action of Santa Cruz	To identify urban areas with the best opportunity for water quality protection and groundwater recharge.	Infrastructure Improvement	Project Implementation	36.97413338	-122.0274867	Incompatible	Not Reviewed (Incompatible)	Point	Unique, no duplicates		29	20	17	060873119	3119	440	608	0.723684211	0.459356784	0.525808531	0.438941561	060871007002026	060871007002	06087100700	06087	Urban	502.5741531	Urban	1	502.5741531	Santa Cruz	Santa Cruz	2632	9.396015411	6-10%	2	1	0	0	7.142659828	12.67623364	6.05
2121	3940-12-430-550	No	5	Development of Numeric Flow Criteria to Support Freshwater Bio-objectives, Hydromodification Management, and Nutrient Numeric Endpoints	957019	1067019	So. Cal. Coastal Water Research Project (SCCWRP)	Development of Numberic Flow Criteria to support Freshwater bio objectives, hydromodification management, and nutrient numeric endpoints	Research/Planning (including Science)	Project Implementation	33.6974	-117.2793	Incompatible	Not Reviewed (Incompatible)	Point	Unique, no duplicates		67	42	28	06065UNASSIGN	UNASSIGN	0	0	0	0.464783715	0.424213216	0.61115244	060650429011122	060650429011	06065042901	06065	Rural	116.7314672	Rural	0.232267148	502.5741613	Riverside	Lake Elsinore	7385	48.17107324	91-95%	19	10	0.617088	95.90858239	9.127058661	40.31973817	3.51
2120	3940-12-429-550	No	5	Cottonwood Creek Watershed LID Retrofit Project	242460	274115	City of Encinitas	Cottonwood Creek Watershed Low Impact Development Retrofit Project	Research/Planning (including Science)	Project Implementation	33.04746	-117.2793	Incompatible	Not Reviewed (Incompatible)	Point	Unique, no duplicates		76	49	36	06073413900	413900	235	412	0.57038835	0.573982867	0.441596305	0.418516036	060730176043017	060730176043	06073017604	06073	Urban	502.5741571	Urban	1	502.5741571	San Diego	Encinitas	3641	27.42513549	56-60%	12	6	0.001828	9.205689628	9.362946244	44.00805639	37.82
2119	3940-12-428-550	No	5	Catchment-scale Stormwater Monitoring, Model Validation and Load Estimation to Meet TMDL Requirements in the Lake Tahoe Basin.	760000	844444	Tahoe RCD	Catchment Scale Stormwater Monitoring Model Validation and Load Estimation to meet Total Maximum Daily Load requirements in the Lake Tahoe Basin	Monitoring	Project Implementation	38.95	-119.99	Incompatible	Not Reviewed (Incompatible)	Point	Unique, no duplicates		05	04	01	06017UNASSIGN	UNASSIGN	0	0	0	0.481794598	0.396771611	0.411030173	060179900000003	060179900000	06017990000	06017	Rural	15.21163353	Rural	0.030267441	502.5741501	El Dorado	South Lake Tahoe	0	0		0	0	0	0	0	0	0
2118	3940-12-427-550	No	5	The North Coast Stormwater Coalition's Low Impact Development Pilot Project	199500	221667	Redwood Community Action Agency	LID and BMP use, design, and barriers; reduction of sediment, bound pollutants and construction charges; elements of stormwater quality monitoring.	Research/Planning (including Science)	Project Implementation	40.81348	-124.1461	Incompatible	Not Reviewed (Incompatible)	Point	Unique, no duplicates	In Ocean or bay	02	02	02	060234E-22	4E-22	98	212	0.462264151	0.350531295	0.374106017	0.527902132	060230013001228	060230013001	06023001300	06023	Rural	51.95980428	Urban	0.681120942	76.28572412	Humboldt	Eureka	0	0		0	0	0	0	0	0	0
2117	3940-12-426-550	No	5	LID for Urban Streets: Test of Concept at 43rd St & Logan Ave	685055	770417	City of San Diego	Low impact development for urban streets	Monitoring	Project Implementation	32.69674	-117.10204	Incompatible	Not Reviewed (Incompatible)	Point	Unique, no duplicates		80	51	40	06073UNASSIGN	UNASSIGN	0	0	0	0.569105792	0.565624817	0.573859825	060730033032002	060730033032	06073003303	06073	Urban	502.5741532	Urban	1	502.5741532	San Diego	San Diego	4193	38.69981424	76-80%	16	8	0.001841	9.285600128	10.50902104	55.2366566	28.38
2116	3940-12-425-550	No	5	Assessing the Effect of Long-term Storm Water Infiltration on Groundwater Quality; Continued Monitoring of the Los Angeles Basin Water Augmentation Study Infiltration BMPs	296875	374675	Council for Watershed Health	To renew monitoring of lysimeters and monitoring wells installed beneath storm water infiltration BMPs at five sites in Southern California.	Monitoring	Project Implementation	34.05487561	-118.2376783	Incompatible	Not Reviewed (Incompatible)	Point	Unique, no duplicates		51	34	24	060379005105A	9005105A	219	292	0.75	0.683348302	0.689056501	0.645709099	060372060201014	060372060201	06037206020	06037	Urban	502.57416	Urban	1	502.57416	Los Angeles	Los Angeles	7883	33.31842825	66-70%	14	7	0.026789	45.75675244	12.63773519	84.47885196	102.78
2115	3940-12-424-550	No	5	Separating Fact from Fiction: Assessing the Use of Dry Wells as an Integrated Low Impact Development Tool for Reducing Stormwater Runoff While Protecting Groundwater Quality in Urban Watersheds	489820	741114	City of Elk Grove	To install 3 dry wells in various land uses in an urban watershed, monitor stormwater and groundwater quality, and create educational fact sheets and reports to share the results.	Monitoring	Project Implementation	38.41787319	-121.3941289	Incompatible	Not Reviewed (Incompatible)	Point	Unique, no duplicates		09	07	06	06067UNASSIGN	UNASSIGN	0	0	0	0.637678528	0.59084726	0.570504134	060670096111004	060670096111	06067009611	06067	Urban	502.5741534	Urban	1	502.5741534	Sacramento	Elk Grove	3165	16.74433478	31-35%	7	4	0.051267	54.46699696	9.788897517	47.94813696	7.93
2114	3940-12-423-550	No	5	Los Cerritos Channel Watershed Segmentation and LID Planning Project	338465	388466	Gateway Water Mgmt. Authority	To determine optimal locations for retrofitting LID and water harvesting measures in order to reduce metals mobilization and transport by reducing runoff.	Research/Planning (including Science)	Project Implementation	33.88536492	-118.1601681	Incompatible	Not Reviewed (Incompatible)	Point	Unique, no duplicates		63	40	33	060375100024A	5100024A	223	325	0.686153846	0.473210266	0.453659677	0.429404393	060375538021026	060375538021	06037553802	06037	Urban	502.5741474	Urban	1	502.5741474	Los Angeles	Paramount	6342	56.65354016	96-100% (highest scores)	20	10	0.002627	13.66469554	12.24815728	73.1998993	38.75
2113	3940-12-422-550	No	5	California Disadvantaged Communities LID/BMP Technical Assistance and Training Project	291082	328497	California Rural Water Association	California disadvantaged communities low impact development/best management practice technical assistance and training.	Technical Assistance	Project Implementation	38.645063	-121.47583	Incompatible	Not Reviewed (Incompatible)	Point	Unique, no duplicates		07	03	06	06067UNASSIGN	UNASSIGN	0	0	0	0.565748104	0.45567306	0.570504134	060670070191054	060670070191	06067007019	06067	Urban	502.5741586	Urban	1	502.5741586	Sacramento		3842	45.64144226	86-90%	18	9	0.037048	50.42352565	8.883661193	36.34189325	12.67
2112	3940-12-421-550	No	5	Removing Barriers to LID in Local and State Codes: Technical Assistance for Municipal Code Updates and Evaluation of the California Building Standards Code (CALGreen)	996135	1121294	California Stormwater Quality Association	Removing barriers to low impact development in local and state codes	Research/Planning (including Science)	Project Implementation	38.58138	-121.49362	Incompatible	Not Reviewed (Incompatible)	Point	Unique, no duplicates		07	06	06	0606741106	41106	152	229	0.663755459	0.565748104	0.610048282	0.570504134	060670011011011	060670011011	06067001101	06067	Urban	502.5741533	Urban	1	502.5741533	Sacramento	Sacramento	2047	28.70269336	61-65%	13	7	0.0312	48.21799584	9.054190472	39.06092649	34
2111	3940-12-420-550	No	5	Tracking California's Trash	870000	1080000	Bay Area Stormwater Mgmt. Agencies Assoc.	Tracking California's Trash-developing, evalutaing, and recommending monitoring methods to accurately measure trash loads from stormwater conveyances.	Research/Planning (including Science)	Project Implementation	37.80554	-122.27315	Incompatible	Not Reviewed (Incompatible)	Point	Unique, no duplicates		18	13	09	06001335800	335800	157	206	0.762135922	0.606022953	0.602061827	0.696590071	060014028002040	060014028002	06001402800	06001	Urban	502.5741593	Urban	1	502.5741593	Alameda	Oakland	3345	39.61614498	76-80%	16	8	0	0	7.762117241	20.94662638	52.33
2110	3940-12-419-550	No	5	Lower Stanislaus Low Impact Development Plan	314862	349920	Local Government Commission	The Lower Stanislaus River Regional Low Impact Development Plan will identify "regional" LID projects as part of a comprehensive LID program.	Research/Planning (including Science)	Project Implementation	38.57928432	-121.4890917	Incompatible	Not Reviewed (Incompatible)	Point	Unique, no duplicates		07	06	06	0606741204	41204	152	226	0.672566372	0.565748104	0.610048282	0.570504134	060670011011031	060670011011	06067001101	06067	Urban	502.5741552	Urban	1	502.5741552	Sacramento	Sacramento	2047	28.70269336	61-65%	13	7	0.0312	48.21799584	9.054190472	39.06092649	34
4597	3940-12-418-550	No	5	A Web-based Portal for Statewide Coordination of Municipal Stormwater Program Effectiveness Assessment Data and Information	239250	315650	California Stormwater Quality Assoc.	A web based portal for Statewide Coordination fo Municipal Stormwater Program effectivenss assessment data and information.	Technical Assistance	Project Implementation	41.91487991	-122.5000591	Incompatible	Not Reviewed (Incompatible)	Line	1 record retained of all-field duplicates		01	01	01	060935012	5012	28	155	0.180645161	0.473891147	0.50652437	0.411030173	060930004001029	060930004001	06093000400	06093	Rural	0	Rural	0	502.5741539	Siskiyou		652	11.22737603	11-15%	3	2	0	0	5.731886365	5.991943605	0.24
2109	3940-12-417-550	No	5	Engineered Soils to Remove Barriers to LID Implementation	339084	339084	University Enterprises, Inc. on behalf of CSU, Sacramento	Engineering soils to remove barriers to low impact development.	Research/Planning (including Science)	Project Implementation	38.5531	-121.4193	Incompatible	Not Reviewed (Incompatible)	Point	Unique, no duplicates		07	06	06	0606743100	43100	118	210	0.561904762	0.565748104	0.610048282	0.570504134	060670052012003	060670052012	06067005201	06067	Urban	502.5741515	Urban	1	502.5741515	Sacramento	Sacramento	3040	27.40372529	56-60%	12	6	0.068058	58.20680837	9.329873838	43.27794562	18.1
2108	3940-12-416-550	No	5	Implementing the Joint Effort	347000	382600	Santa Barbara County	Implementing the joint effort-assisting Municipal Separate Storm Sewer System permittes in the County of Santa Barbara to implement the Joint Effort.	Research/Planning (including Science)	Project Implementation	34.4251	-119.70264	Incompatible	Not Reviewed (Incompatible)	Point	Unique, no duplicates		37	24	19	06083121225	121225	212	308	0.688311688	0.485334251	0.476262096	0.503533621	060830009002006	060830009002	06083000900	06083	Urban	502.5741566	Urban	1	502.5741566	Santa Barbara	Santa Barbara	3266	22.12363604	46-50%	10	5	0.00083	5.162218315	6.172038773	7.288519637	8.58
2107	3940-12-415-550	No	5	Bay Area Green Infrastructure Master Planning Project	597901	814901	Association of Bay Area Governments	Bay Area Green Infrastructure Master Planning Project	Research/Planning (including Science)	Project Implementation	37.89376	-122.12578	Incompatible	Not Reviewed (Incompatible)	Point	Unique, no duplicates		16	11	07	06013LA0257	LA0257	98	171	0.573099415	0.723633593	0.494910284	0.608079463	060133480003040	060133480003	06013348000	06013	Urban	502.5741542	Urban	1	502.5741542	Contra Costa	Lafayette	4587	9.5859624	6-10%	2	1	0	0	7.943205331	23.31319235	12.09
295	3940-12-414-553	No	2	Salinas Valley Irrigation & Nutrient Management Program	1250000	1667000	Coastal Conservation Research Inc.	Salinas Valley Irrigation and Nutrient Management Program	Technical Assistance	Project Implementation	36.205681	-121.127021	Incompatible	Not Reviewed (Incompatible)	Point	Unique, no duplicates		30	20	12	060533059	3059	373	676	0.551775148	0.465671326	0.525808531	0.498541199	060530113041228	060530113041	06053011304	06053	Urban	454.1147907	Urban	0.903577689	502.574152	Monterey	King City	6688	21.14815002	41-45%	9	5	0.000282	1.997762506	4.94219843	2.429506546	1.2
2448	3940-12-413-554	No	7	Milton Street Park	200000	655190	Mountains Recreation and Conservation AuthorityAna Petrlic	For the purpose of constructing Best Management Practices (BMPs) to capture, treat, and infiltrate all dry-weather	Infrastructure Improvement	Project Implementation	34.08390489	-118.2237165	Incompatible	Not Reviewed (Incompatible)	Point	Unique, no duplicates		51	34	24	060379005538A	9005538A	250	332	0.753012048	0.683348302	0.689056501	0.645709099	060371853202013	060371853202	06037185320	06037	Urban	502.5741593	Urban	1	502.5741593	Los Angeles	Los Angeles	3081	61.03739802	96-100% (highest scores)	20	10	0.040365	51.73405786	12.53545886	80.47583082	51.85
2447	3940-11-103-554	No	7	City of Calabasas Trash Basin Project	168000	208820	City of Calabasas	Cerify full capture trash excluders on all public streets in the City of Calabasas within the Malibu Creek watershed.	Infrastructure Improvement	Complete and Fully Paid	34.15234905	-118.6463239	Incompatible	Not Reviewed (Incompatible)	Point	Unique, no duplicates		45	33	27	060371000033A	1000033A	141	262	0.538167939	0.75387203	0.746339693	0.599490273	060378002041022	060378002041	06037800204	06037	Urban	502.5741544	Urban	1	502.5741544	Los Angeles	Calabasas	6740	20.58389812	41-45%	9	5	0.020023	39.89132172	10.78879182	59.03826788	8.14
2446	3940-11-101-554	No	7	In-Line Storm Drain Runoff Infiltration Demonstration Project	280663.08	380663.08	City of Santa Monica	Installing stand-alone treatment and infiltration systems within existing storm drain lines and catch basins.	Infrastructure Improvement	Complete and Fully Paid	34.0068608	-118.490115	Incompatible	Not Reviewed (Incompatible)	Point	Unique, no duplicates		50	33	26	060376250065A	6250065A	214	281	0.761565836	0.682425438	0.746339693	0.749279661	060377020021008	060377020021	06037702002	06037	Urban	369.2260943	Urban	0.998875627	369.6417095	Los Angeles	Santa Monica	5700	18.82703597	36-40%	8	4	0.00392	18.95477066	12.23733456	73.01107754	12.12
2445	3940-10-654-554	No	7	Ballona Creek Trash TMDL Catch Basin Inserts	173531.57	204291.57	City of Inglewood	This project will reduce trash in the Santa Monica Bay by installing full capture devices on storm drains within Ballona Creek and Centinela Creek.	Infrastructure Improvement	Project Implementation	33.9598	-118.3439	Incompatible	Not Reviewed (Incompatible)	Point	Unique, no duplicates		62	43	35	060372950063A	2950063A	247	306	0.807189542	0.605320541	0.572486953	0.471133586	060376007031006	060376007031	06037600703	06037	Urban	502.5741586	Urban	1	502.5741586	Los Angeles	Inglewood	1914	19.2061421	36-40%	8	4	0.001008	5.769538117	12.57450448	81.87311178	22
2444	3940-10-653-554	No	7	Greenbelt Low Flow Infiltration	500000	600000	City of Manhattan Beach	Constructing a storm drain diversion to divert year-round dry weather and wet-weather low flows from the storm drain system.	Infrastructure Improvement	Complete and Fully Paid	33.8799	-118.4024	Incompatible	Not Reviewed (Incompatible)	Point	Unique, no duplicates		66	33	26	060374100044A	4100044A	128	253	0.505928854	0.444675924	0.746339693	0.749279661	060376209012010	060376209012	06037620901	06037	Urban	488.359279	Urban	0.999162091	488.7688228	Los Angeles	Manhattan Beach	2621	7.105364184	1-5% (lowest scores)	1	1	0	0	12.24803288	73.18731118	3.01
2443	3940-10-652-554	No	7	Stormwater Basin Enhancement	3337500	4437320	City of Torrance	This project will improve the Amie, Henrietta and Entradero Detention Basins that drain to the Herondo Stormwater Drain, to comply with the Wet and Dry Weather Bacteria TMDLs set for Santa Monica Bay	Infrastructure Improvement	Project Implementation	33.845	-118.3436	Incompatible	Not Reviewed (Incompatible)	Point	Unique, no duplicates		66	43	35	060377150049A	7150049A	168	369	0.455284553	0.444675924	0.572486953	0.471133586	060376504011006	060376504011	06037650401	06037	Urban	502.5741558	Urban	1	502.5741558	Los Angeles	Torrance	4472	23.39296672	46-50%	10	5	0	0	12.02521763	70.40533736	24.38
2442	3940-10-431-550	No	7	Monitoring Evaluation of Proposition 84 ASBS Grants	1011210.91	1011210.91	Southern California Coastal Water Research Project	Benefit the Grantee for the purpose of assessing the effectivenessf Proposition 84 grant projects.	Technical Assistance	Project Implementation	33.415408	-117.55108	Incompatible	Not Reviewed (Incompatible)	Point	Unique, no duplicates		76	49	36	06073999082	999082	91	197	0.461928934	0.573982867	0.441596305	0.418516036	060730187001155	060730187001	06073018700	06073	Urban	452.0308181	Urban	0.899431078	502.5741593	San Diego		37452	16.17158738	26-30%	6	3	0.0017	8.614351926	7.136197292	12.5755287	2.45
3122	3940-10-430-550	No	7	Clean Beaches Initiative Source Identification Pilot Program	4243250	4243250	Southern California Coastal Water Research Project	Develop protocols for identifying sources of bacterial contamination at coastal beaches statewide and identify projects to address those sources.	Research/Planning (including Science)	Complete and Fully Paid	33.69683954	-117.9190852	Incompatible	Not Reviewed (Incompatible)	Point	Unique, no duplicates		69	46	34	060590068342	0068342	97	251	0.386454183	0.604763006	0.489577647	0.578206403	060590741063029	060590741063	06059074106	06059	Urban	502.5741508	Urban	1	502.5741508	Orange	Santa Ana	6015	34.6989482	71-75%	15	8	0.001312	7.064088221	9.990664512	49.30765358	20.56
2441	3940-10-427-550-0	No	7	Trinidad Head ASBS Stormwater Management Improvement Project	2500000	2807269	City of Trinidad	Designing and Constructing a stormwater system that provides capture, redirection and treatement of stormwater runoff occurring within the City of Trinidad which currently discharges into the Trinidad Head ASBS.	Infrastructure Improvement	Project Implementation	41.05916765	-124.1429618	Incompatible	Not Reviewed (Incompatible)	Point	Unique, no duplicates		02	02	02	060235T--1	5T--1	72	110	0.654545455	0.350531295	0.374106017	0.527902132	060230102002053	060230102002	06023010200	06023	Rural	0	Rural	0	356.9253138	Humboldt	Trinidad	2983	13.85447705	21-25%	5	3	0	0	4.394369118	1.246223565	0.33
294	3940-10-425-556	No	2	Grazing Management Practice (MP) Implementation and Assessment for Watersheds in the Lahontan Region	1000000	1117613	Sierra Business Council	Grazing management practice implementation and assessment in one or more targeted watersheds in the Lahonian Region.	Restoration	Project Implementation	39.282795	-120.147655	Compatible	Regional	Point	Unique, no duplicates		01	04	01	060616547201	6547201	23	54	0.425925926	0.473891147	0.396771611	0.411030173	060610220111039	060610220111	06061022011	06061	Rural	0	Rural	0	502.5741576	Placer		1686	4.064035253	1-5% (lowest scores)	1	1	0	0	5.300962818	4.242195368	0.49
293	3940-10-422-551-0	No	2	Moffett Creek Exclusionary Fencing Project	463320	463320	Northern California Resource Center	Excluding cattle access by installing fencing along the creek.	Restoration	Project Implementation	41.468202	-122.715314	Compatible	Local	Point	Unique, no duplicates		01	01	01	060935008	5008	147	605	0.242975207	0.473891147	0.50652437	0.411030173	060930008001388	060930008001	06093000800	06093	Rural	0	Rural	0	502.5741613	Siskiyou		3412	9.934862395	11-15%	3	2	0	0	0	0	0.12
292	3940-10-417-554	No	2	Mobile Irrigation Laboratory	660000	825000	Ventura County Resource Conservation District	Mobile Irrigation Laboratory	Water Management	Complete and Fully Paid	34.263751	-118.994632	Incompatible	Not Reviewed (Incompatible)	Point	Unique, no duplicates		37	26	19	06111UNASSIGN	UNASSIGN	0	0		0.485334251	0.489334618	0.503533621	061110052021005	061110052021	06111005202	06111	Urban	313.6468725	Urban	0.624080787	502.5741525	Ventura		3768	19.46296496	36-40%	8	4	0.004998	21.17628256	8.810438461	34.94461229	4.46
291	3940-10-416-555	No	2	Implementation of Agricultural Mangement Practices to Address Impaired Central Valley Waterways	8027158	10700201	Coalition of Urban Rural Environmental Stewardship	Water Quality Improvement Project for the Central Valley.	Restoration	Complete but Not Fully Paid	36.54862067	-119.3949074	Compatible	Regional	Point	Unique, no duplicates		26	22	14	0610738498	38498	194	373	0.520107239	0.463021312	0.38191251	0.425908102	061070004021026	061070004021	06107000402	06107	Urban	502.5741553	Urban	1	502.5741553	Tulare	Dinuba	7002	29.82076893	61-65%	13	7	0.348222	86.92664216	14.21034173	96.67673716	7.64
2440	3940-10-414-550-0	No	7	Newport Coast ASBS Protection Implementation Program	2499999.68	4550770.68	City of Newport Beach	Exisiting irrigation systems will be replaced with adaptive controllers that adjust to evapotranspiration conditions.	Restoration	Complete and Fully Paid	33.61506674	-117.9295574	Compatible	Local	Point	Unique, no duplicates		74	48	37	060590053085	0053085	229	438	0.52283105	0.469956578	0.465976105	0.515627167	060590635001027	060590635001	06059063500	06059	Urban	296.8353218	Urban	0.998758498	297.2043016	Orange	Newport Beach	5775	7.541144374	6-10%	2	1	0	0	8.706437385	33.05639476	4.89
2439	3940-10-413-550-0	No	7	La Jolla ASBS Protection Implementation Program	2380475.15	3005475.15	City of San Diego	Protecting the ASBS and the beneficial uses of this martime area, including source control/pollution prevention, runoff reduction.	Restoration	Complete and Fully Paid	32.83659915	-117.1253456	Compatible	Regional	Point	Unique, no duplicates		77	52	39	06073165100	165100	71	140	0.507142857	0.421551474	0.429221838	0.567141743	060730085111013	060730085111	06073008511	06073	Urban	490.1944131	Urban	0.975367339	502.5741519	San Diego	San Diego	2633	29.02762774	61-65%	13	7	0.006854	23.97315007	10.60157463	56.49546828	28.15
2438	3940-10-412-550-0	No	7	Septic System Replacemt Program at Zuma & Pt Dume Beaches	2500000	9481153	Los Angeles County	Replace the septic systems to control potential water contamination from urban bacterial discharges and restore and protect the quality of coastal water.	Infrastructure Improvement	Project Implementation	33.97000449	-118.445164	Incompatible	Not Reviewed (Incompatible)	Point	Unique, no duplicates		62	33	26	060374150051A	4150051A	86	140	0.614285714	0.605320541	0.746339693	0.749279661	060377029014006	060377029014	06037702901	06037	Urban	361.9944537	Urban	1	361.9944537	Los Angeles	Marina del Rey	8866	13.94977109	21-25%	5	3	0.000112	0.655266102	12.38110269	76.13293051	14.37
2437	3940-10-411-550-0	No	7	Broad Beach Rd Biofiltration	2250000	2500000	City of Malibu	Diverting dry weather and some stormwater runoff onto permeable surfaces and into a biofiltration system.	Infrastructure Improvement	Project Implementation	34.03845029	-118.6925687	Compatible	Local	Point	Unique, no duplicates		50	33	27	060374050208A	4050208A	176	295	0.596610169	0.682425438	0.746339693	0.599490273	060378005041029	060378005041	06037800504	06037	Urban	465.7895437	Urban	0.962211532	484.0822709	Los Angeles	Malibu	2497	22.70285847	46-50%	10	5	0.005507	21.91145917	11.23789788	63.43152064	0.63
2436	3940-10-410-550-0	No	7	Heisler Park ASBS Protection & Preserve Project Phase III	2500000	3760000	City of Laguna Beach	Eliminate the majority of runoff to the Heisier Park ASBS and treating any remaining water with BMPs prior to discharge	Restoration	Complete and Fully Paid	33.5436097	-117.7807588	Compatible	Local	Point	Unique, no duplicates		74	48	37	060590044138	0044138	257	412	0.623786408	0.469956578	0.465976105	0.515627167	060590626323012	060590626323	06059062632	06059	Urban	418.4071607	Urban	0.967815311	432.3212868	Orange	Laguna Beach	3094	5.909584938	1-5% (lowest scores)	1	1	0.004107	19.35432316	7.743780977	20.61933535	1.04
2435	3940-10-409-550-0	No	7	Trinidad Pier Reconstruction	2499258.5	2779258.5	City of Trinidad	Demolition of the existing wooden pier and construction of a new concrete pier, to eliminate the leaching of pollutants into the ASBS.	Infrastructure Improvement	Complete and Fully Paid	41.05550104	-124.147377	Incompatible	Not Reviewed (Incompatible)	Point	Unique, no duplicates	In Ocean or bay	02	02	02	060235T--1	5T--1	72	110	0.654545455	0.350531295	0.374106017	0.527902132	060230102001048	060230102001	06023010200	06023	Rural	0	Rural	0	195.2316161	Humboldt	Trinidad	0	0		0	0	0	0	0	0	0
2434	3940-10-408-550-0	No	7	Carmel Bay ASBS Project	592181.1	723651.1	City of Carmel-by-the-Sea	Capturing and diverting dry weather flows from the City's storm drain system.	Infrastructure Improvement	Complete and Fully Paid	36.554016	-121.920511	Incompatible	Not Reviewed (Incompatible)	Point	Unique, no duplicates		29	20	17	060535108	5108	625	1039	0.601539942	0.459356784	0.525808531	0.438941561	060530118022007	060530118022	06053011802	06053	Urban	502.5741534	Urban	1	502.5741534	Monterey	Carmel-by-the-Sea	1830	4.538434444	1-5% (lowest scores)	1	1	0	0	5.38291349	4.758308157	0.66
2433	3940-10-407-550-0	No	7	Wildlife Rd Treatment & ASBS Focused Out-Reach	540000	600000	City of Malibu	Provide treatment along both sides of the roadway shoulders leading to drains discharging indirectly to ASBS No. 24,	Infrastructure Improvement	Project Implementation	34.038951	-118.692996	Incompatible	Not Reviewed (Incompatible)	Point	Unique, no duplicates		50	33	27	060374050208A	4050208A	176	295	0.596610169	0.682425438	0.746339693	0.599490273	060378005041029	060378005041	06037800504	06037	Urban	472.7973621	Urban	0.958268078	493.3873652	Los Angeles	Malibu	2497	22.70285847	46-50%	10	5	0.005507	21.91145917	11.23789788	63.43152064	0.63
2432	3940-10-406-550-0	No	7	Urban Runoff Diversion Phase III	2400000	3825000	City of Pacific Grove	Reducing the volume of stormwater entering the Hopkins Marine Lab and Pacific Marine Gardens ASBS at the City of Pacific Grove on Monterey Bay, to improve water quality.	Infrastructure Improvement	Project Implementation	36.61458747	-121.9334492	Compatible	Local	Point	Unique, no duplicates		29	20	17	060535099	5099	626	978	0.6400818	0.459356784	0.525808531	0.438941561	060530119004001	060530119004	06053011900	06053	Urban	437.695433	Urban	0.870907162	502.574157	Monterey	Pacific Grove	4449	8.90117357	6-10%	2	1	0	0	5.45233228	5.085599194	1.33
2431	3940-10-404-550-0	No	7	Reducing Nutrient, Pathogen & Sediment Pollution Farm Livestock Facilities into ASBS	848388.48	1087638.48	San Mateo Co Resource Conservation District	Achieving reductions in nutrient, sediment and pathogen pollution to surface and ground waters through implementation of Best Management Practices on livestock facilities in five watersheds.	Technical Assistance	Project Implementation	37.46154027	-122.4302001	Incompatible	Not Reviewed (Incompatible)	Point	Unique, no duplicates		24	14	13	060813323	3323	338	565	0.598230088	0.565633535	0.595203065	0.620935894	060816137001038	060816137001	06081613700	06081	Urban	385.2562574	Urban	0.76656599	502.5741587	San Mateo	Half Moon Bay	8755	22.78779254	46-50%	10	5	0	0	7.768852395	21.04733132	1.7
2430	3940-10-403-550-0	No	7	Duxbury Reef ASBS and Point Reyes Headlands ASBS Source Control Project	1132610.16	1414512.16	Marin County	Implementing surface water quality improvement and source control projects to address discharges identified within the Duxbury Reef ASBS and Point Reyes Headlands ASBS.	Watershed Management	Project Implementation	37.99665835	-122.5273118	Incompatible	Not Reviewed (Incompatible)	Point	Unique, no duplicates		10	02	02	060410001500	0001500	305	513	0.59454191	0.458539568	0.374106017	0.527902132	060411060023014	060411060023	06041106002	06041	Urban	502.5741609	Urban	1	502.5741609	Marin	Santa Venetia	5625	19.67144291	36-40%	8	4	0	0	7.045829451	11.89577039	4.77
2429	3940-10-402-550-0	No	7	James V Fitzgerald ASBS Pollution Reduction Program	2300000	2635000	San Mateo County	Implementation of targeted Best Management Practices (BMPs) and an education/outreach campaign.	Research/Planning (including Science)	Project Implementation	37.48979022	-122.2296681	Incompatible	Not Reviewed (Incompatible)	Point	Unique, no duplicates		22	14	13	060814606	4606	239	341	0.700879765	0.583807287	0.595203065	0.620935894	060816102021013	060816102021	06081610202	06081	Urban	495.3487475	Urban	1	495.3487475	San Mateo	Redwood City	2429	25.73392566	51-55%	11	6	0	0	8.219451512	26.62386707	12.72
289	3940-09-351-557	No	2	Precision Drain Cleaning Best Management Practices Project	139349.34	866127.34	Imperial Irrigation District	Replacement of inefficienct drain cleaning practices and equipment using excavator mounted GPS units as a sustainable management tool for precision drain cleaning that provides both filration and disturbance reduction benefits	Restoration	Complete and Fully Paid	33.69711542	-117.919251	Compatible	Local	Point	Duplicate PCF, 2 locations		69	46	34	060590068342	0068342	97	251	0.386454183	0.604763006	0.489577647	0.578206403	060590741063029	060590741063	06059074106	06059	Urban	502.5741546	Urban	1	502.5741546	Orange	Santa Ana	6015	34.6989482	71-75%	15	8	0.001312	7.064088221	9.990664512	49.30765358	20.56
290	3940-09-351-557	No	2	Precision Drain Cleaning Best Management Practices Project	139349.34	866127.34	Imperial Irrigation District	Replacement of inefficienct drain cleaning practices and equipment using excavator mounted GPS units as a sustainable management tool for precision drain cleaning that provides both filration and disturbance reduction benefits	Restoration	Complete and Fully Paid	32.84544588	-115.5725389	Compatible	Local	Point	Duplicate PCF, 2 locations		56	51	40	06025365020	365020	181	384	0.471354167	0.573823085	0.565624817	0.573859825	060250110004015	060250110004	06025011000	06025	Urban	502.5741579	Urban	1	502.5741579	Imperial	Imperial	12047	34.62367743	71-75%	15	8	0.026934	45.88460924	8.209589239	26.53575025	2.65
288	3940-09-347-550	No	2	Data Center Support	401300	4000000	Southern California Coastal Water Research Project	SCCWRP DATA Support Center: To operate monitoring data centers.	Technical Assistance	Complete and Fully Paid	33.69683954	-117.9190852	Incompatible	Not Reviewed (Incompatible)	Point	Unique, no duplicates		69	46	34	060590068342	0068342	97	251	0.386454183	0.604763006	0.489577647	0.578206403	060590741063029	060590741063	06059074106	06059	Urban	502.5741508	Urban	1	502.5741508	Orange	Santa Ana	6015	34.6989482	71-75%	15	8	0.001312	7.064088221	9.990664512	49.30765358	20.56
3121	3940-07-588-550-0	No	7	South Coast Beach Communities Septic to Sewer Project	1967781.27	8437797.27	Carpinteria San. Dist.	Move systems from septic to a sanitary sewer system.	Infrastructure Improvement	Complete and Fully Paid	34.39385251	-119.5190802	Incompatible	Not Reviewed (Incompatible)	Point	Unique, no duplicates		37	24	19	06083151102	151102	428	753	0.568393094	0.485334251	0.476262096	0.503533621	060830016044033	060830016044	06083001604	06083	Urban	399.0587738	Urban	0.997002249	400.2586496	Santa Barbara	Carpinteria	5190	18.90867487	36-40%	8	4	0.003878	18.84289596	7.24644662	13.48187311	7.05
578	3860-PM-495	No	3	Gunnerson Pond (GNP)	702705	2740653.52	Riverside County Flood Control and Water Control District	Habitat Restoration and flood water control.	Restoration, Infrastructure Improvement, Other	Complete and Fully Paid	33.6903	-117.355	Compatible	Local	Point	Unique, no duplicates		67	42	28	0606514019	14019	332	573	0.579406632	0.464783715	0.424213216	0.61115244	060650430062012	060650430062	06065043006	06065	Urban	376.0140175	Urban	0.74817619	502.5741561	Riverside	Lake Elsinore	4703	42.60844685	81-85%	17	9	0.422081	90.77832827	9.067969406	39.24974824	8.3
307	3860-PM-477	No	3	Floodplain Expansion and Ecosystem Restoration at Dos Rios Ranch	2400000	15669720	River Partners	Flood protection.	Restoration, Water Management	Project Implementation	37.599	-121.157	Compatible	Local	Point	Unique, no duplicates		21	10	12	06099130001	130001	47	143	0.328671329	0.594925752	0.556836776	0.498541199	060990031001006	060990031001	06099003100	06099	Rural	0	Rural	0	502.5741553	Stanislaus		4000	49.31255345	91-95%	19	10	0.079577	60.84385488	10.2471786	51.81268882	5.56
306	3860-PM-474	No	3	Yreka Creek Flood Hazard Reduction Project	1149795	11722869	City of Yreka	Flood protection.	Restoration	Preliminary/Planning	41.7286111	-122.6358333	Compatible	Local	Point	Unique, no duplicates		01	01	01	060934110	4110	117	353	0.331444759	0.473891147	0.50652437	0.411030173	060930007022066	060930007022	06093000702	06093	Urban	387.1109916	Urban	0.770256465	502.5741542	Siskiyou	Yreka	4406	18.13821831	36-40%	8	4	0	0	5.236856243	3.864551863	2.47
305	3860-PM-466	No	3	Magpie Creek Floodplain Conservation Project	2500000	5500067	Sacramento Area Flood Control Agency	Flood protection.	Acquisition Easement, Research/Planning (including Science)	Project Implementation	38.66	-121.42	Compatible	Local	Point	Unique, no duplicates		07	06	06	06067UNASSIGN	UNASSIGN	0	0		0.565748104	0.610048282	0.570504134	060670072042020	060670072042	06067007204	06067	Urban	502.5741525	Urban	1	502.5741525	Sacramento	Sacramento	4965	21.41511806	41-45%	9	5	0.038422	51.04682755	8.737590402	33.6102719	4.7
314	3860-PM-465	No	3	Salt River Ecosystem Restoration Project	294000	7219800	Humboldt County Resource Conservation District	restoration of river channel	Restoration	Project Implementation	40.59638781	-124.2937124	Compatible	Local	Point	Unique, no duplicates		02	02	02	060231FS	1FS	106	308	0.344155844	0.350531295	0.374106017	0.527902132	060230112003227	060230112003	06023011200	06023	Rural	0	Rural	0	502.5741531	Humboldt		3220	16.9737162	31-35%	7	4	0	0	6.95965158	11.17824773	0.59
490	3860-PM-439	No	3	FY 09/10 Special Projects PSP SBX2_1-RD 2059, Bradford Island	4038581	7602932	RD 2059 - Bradford Island, RD 2059 Bradford Island	Improve levees for flood control and protect water conveyance and water quality in the Delta.	Infrastructure Improvement	Preliminary/Planning	38.075516	-121.66248	Incompatible	Not Reviewed (Incompatible)	Point	Unique, no duplicates		11	09	07	06013OA9148	OA9148	17	40	0.425	0.611918829	0.730105708	0.608079463	060133010003014	060133010003	06013301000	06013	Rural	0	Rural	0	502.5741531	Contra Costa		3659	31.21203527	66-70%	14	7	0.019146	39.15614512	8.83004331	35.29707956	4.55
577	3860-PM-337	No	3	Lower Llagas Creek Watershed (LLCW)	142776	20982506	Santa Clara Valley Water District	Flood Protection.	Infrastructure Improvement, Other	Complete and Fully Paid	37.0059836	-121.539902	Incompatible	Not Reviewed (Incompatible)	Point	Unique, no duplicates		30	20	17	060855971	5971	117	323	0.362229102	0.465671326	0.525808531	0.438941561	060855126021004	060855126021	06085512602	06085	Rural	168.2639381	Rural	0.334804203	502.5741518	Santa Clara		2997	47.30740589	86-90%	18	9	0.001211	6.63257152	7.141725265	12.66364552	8.69
576	3860-PM-335	No	3	Santa Ana River Mainstem (SAMSB)	3747895	39550000	San Bernardino County Department of Public Works	Flood Protection	Acquisition Easement, Infrastructure Improvement, Other	Project Implementation	34.066383	-117.298794	Compatible	Local	Point	Unique, no duplicates		47	31	20	06071305012	305012	207	360	0.575	0.72866953	0.745445903	0.612945021	060710124001091	060710124001	06071012400	06071	Urban	502.5741511	Urban	1	502.5741511	San Bernardino	Colton	3617	62.95813075	96-100% (highest scores)	20	10	0.777876	98.3538437	12.06854957	70.85850957	34.96
575	3860-PM-331	No	3	San Lorenzo River (SLOR)	1128942	13828536	City of Santa Cruz	Flood protection.	Infrastructure Improvement	Project Implementation	36.97647144	-122.02362	Incompatible	Not Reviewed (Incompatible)	Point	Unique, no duplicates		29	20	17	060873181	3181	252	354	0.711864407	0.459356784	0.525808531	0.438941561	060871008003011	060871008003	06087100800	06087	Urban	502.5741571	Urban	1	502.5741571	Santa Cruz	Santa Cruz	6873	13.00771924	16-20%	4	2	0	0	7.126584418	12.44964753	7.93
719	3860-PM-222	No	2	All-American Canal Lining Project	37000000	170390000	Imperial Irrigation District	Reduce water seepage losses from the All American Canal resulting in water savings of up to 67.7 TAFY. Satisfy provisions of the QSA for reducing overuse of the State's annual apportionment of water from the Colorado River.	Water Management	Complete and Fully Paid	32.70557	-115.0131	Incompatible	Not Reviewed (Incompatible)	Point	PCF were Summed, same ref, multiple features		56	51	40	06025184003	184003	2	20	0.1	0.573823085	0.565624817	0.573859825	060250124002618	060250124002	06025012400	06025	Rural	0	Rural	0	502.5741509	Imperial		1266	41.28912019	81-85%	17	9	0.00215	10.66006073	7.867747871	22.35649547	0.35
352	3860-PM-152	No	3	FY 08-09 Levee Improvement Project (RD 830) - Jersey Island	2300000	5150000	RD 830 (Jersey Island), RD 830 - Jersey Island	Improve levees for flood control and protect water conveyance and water quality in the Delta.	Infrastructure Improvement	Project Implementation	38.036591	-121.68529	Incompatible	Not Reviewed (Incompatible)	Point	Unique, no duplicates		11	09	07	06013OA9148	OA9148	17	40	0.425	0.611918829	0.730105708	0.608079463	060133010003029	060133010003	06013301000	06013	Rural	0	Rural	0	502.5741501	Contra Costa		3659	31.21203527	66-70%	14	7	0.019146	39.15614512	8.83004331	35.29707956	4.55
964	3860-PM-1297	No	2	Greater Los Angeles: Goldsworthy Desalter Expansion	3917005	22369547	City of Torrance, Los Angeles County Flood Control District	Project will help alleviate drought impacts and assist local public agencies to meet long-term water supply needs, protection of water quality, and augment/restore environmental conditions. The project objective is to create a new local water source in	Infrastructure Improvement, Water Management	Preliminary/Planning	33.84472656	-118.3447266	Incompatible	Not Reviewed (Incompatible)	Point	Duplicate PCF, 3 locations		66	43	35	060377150049A	7150049A	168	369	0.455284553	0.444675924	0.572486953	0.471133586	060376506051014	060376506051	06037650605	06037	Urban	502.5741562	Urban	1	502.5741562	Los Angeles	Torrance	2763	18.89696652	36-40%	8	4	0	0	12.05231263	70.70745217	12.31
965	3860-PM-1297	No	2	Greater Los Angeles: Goldsworthy Desalter Expansion	3917005	22369547	City of Torrance, Los Angeles County Flood Control District	Project will help alleviate drought impacts and assist local public agencies to meet long-term water supply needs, protection of water quality, and augment/restore environmental conditions. The project objective is to create a new local water source in	Infrastructure Improvement, Water Management	Preliminary/Planning	33.84428378	-118.3438014	Incompatible	Not Reviewed (Incompatible)	Point	Duplicate PCF, 3 locations		66	43	35	060377150049A	7150049A	168	369	0.455284553	0.444675924	0.572486953	0.471133586	060376504011006	060376504011	06037650401	06037	Urban	502.5741508	Urban	1	502.5741508	Los Angeles	Torrance	4472	23.39296672	46-50%	10	5	0	0	12.02521763	70.40533736	24.38
966	3860-PM-1297	No	2	Greater Los Angeles: Goldsworthy Desalter Expansion	3917005	22369547	City of Torrance, Los Angeles County Flood Control District	Project will help alleviate drought impacts and assist local public agencies to meet long-term water supply needs, protection of water quality, and augment/restore environmental conditions. The project objective is to create a new local water source in	Infrastructure Improvement, Water Management	Preliminary/Planning	33.84451924	-118.343616	Incompatible	Not Reviewed (Incompatible)	Point	Duplicate PCF, 3 locations		66	43	35	060377150049A	7150049A	168	369	0.455284553	0.444675924	0.572486953	0.471133586	060376504011006	060376504011	06037650401	06037	Urban	502.5741532	Urban	1	502.5741532	Los Angeles	Torrance	4472	23.39296672	46-50%	10	5	0	0	12.02521763	70.40533736	24.38
574	3860-PM-101	No	3	Norco Bluffs (NBBS)	3219	3518954	Riverside County Flood Control and water Control District	Flood Protection	Restoration, Infrastructure Improvement	Complete and Fully Paid	33.95002	-117.54594	Compatible	Local	Point	Unique, no duplicates		60	42	31	0606523004	23004	309	700	0.441428571	0.435979354	0.424213216	0.482755872	060650407031001A	060650407031	06065040703	06065	Urban	502.5741558	Urban	1	502.5741558	Riverside	Norco	2780	20.48522681	41-45%	9	5	0.324704	85.61610996	13.38507891	93.17724068	15.58
573	3860-PM-068	No	3	Upper Llagas Creek Watershed (ULCW)	491549	72000000	Santa Clara Valley Water District	Reduce flood risk, improve channel stabilization and replacement of bridges.	Infrastructure Improvement	Project Implementation	37.076648	-121.60138	Incompatible	Not Reviewed (Incompatible)	Point	Unique, no duplicates		30	19	17	060855911	5911	10	24	0.416666667	0.465671326	0.438924585	0.438941561	060855124022034	060855124022	06085512402	06085	Urban	393.9071849	Urban	0.783779227	502.5741577	Santa Clara	San Martin	5167	27.86529841	56-60%	12	6	0.003212	16.63736615	7.913943462	22.97331319	2.85
572	3860-PM-066	No	3	Santa Ana River Maintstem (SAMO)	66832100	756230142	Orange County Flood Control District	Increase flood protection to residences and businesses. Includes significant environmental enhancement features.	Recreation/Access/Interpretation, Infrastructure Improvement	Project Implementation	33.78268009	-117.8861218	Compatible	Regional	Point	Unique, no duplicates		69	46	34	060590063607	0063607	336	670	0.501492537	0.604763006	0.489577647	0.578206403	060590761022005	060590761022	06059076102	06059	Urban	502.5741562	Urban	1	502.5741562	Orange	Orange	7487	32.35594105	66-70%	14	7	0.010858	29.75867029	11.1509893	62.63846929	35.48
571	3860-PM-064	No	3	Napa River (NAR)	46289638	220000000	Napa County Flood Control and Water Conservation District	Flood Protection	Infrastructure Improvement	Project Implementation	38.29809	-122.28351	Incompatible	Not Reviewed (Incompatible)	Point	Unique, no duplicates		04	05	03	06055521011	521011	67	113	0.592920354	0.41299262	0.606138979	0.685603043	060552005032017	060552005032	06055200503	06055	Urban	502.5741538	Urban	1	502.5741538	Napa	Napa	1769	25.74670771	51-55%	11	6	0.001065	5.977305418	6.936379124	11.05236657	8.59
570	3860-PM-063	No	3	Lower Silver Creek Watershed (LSCW)	4275873	62000000	Santa Clara Valley Water District	Reduce flood risk, improve fish passage and improve habitat.	Restoration, Infrastructure Improvement	Project Implementation	37.35305	-121.84435	Compatible	Local	Point	Unique, no duplicates		27	19	15	060851513	1513	292	379	0.770448549	0.592662457	0.438924585	0.50911324	060855037112007	060855037112	06085503711	06085	Urban	502.5741607	Urban	1	502.5741607	Santa Clara	San Jose	4763	33.13655064	66-70%	14	7	0.002957	15.29486975	9.126508565	40.30715005	22.84
569	3860-PM-062	No	3	Guadalupe River (GR)	921692	100389677	Santa Clara Valley Water District	This project is to provide 100-year flood protection, fish and wildlife mitigation, and recreation features.	Infrastructure Improvement, Other	Project Implementation	37.33616	-121.90022	Compatible	Local	Point	Unique, no duplicates		27	19	15	060851308	1308	371	562	0.660142349	0.592662457	0.438924585	0.50911324	060855008002000	060855008002	06085500800	06085	Urban	502.5741497	Urban	1	502.5741497	Santa Clara	San Jose	2600	34.49961229	71-75%	15	8	0.002182	10.89979223	9.017363029	38.51963746	32.58
304	3860-PM-032	No	3	Central Valley Flood Management Planning Project	9000000	110000000	DWR	Develop a sustainable integrated flood management plan for areas protected by facilities of the State Plan of Flood Control in the Central Valley.	Research/Planning (including Science)	Project Implementation	38.326172	-121.46347	Incompatible	Not Reviewed (Incompatible)	Point	Unique, no duplicates		09	03	03	0606781348	81348	42	112	0.375	0.637678528	0.45567306	0.685603043	060670096382032	060670096382	06067009638	06067	Rural	0	Rural	0	502.5741535	Sacramento		4330	38.83654983	76-80%	16	8	0.035379	49.76825955	9.794906794	47.98590131	4.29
302	3860-PM-016	No	3	SAFCA-EIP-NCC Natomas Levee Improvement Project	44000000	70000000	DWR	The goal of the Natomas Levee Improvement Program Natomas Cross Canal (NCC) Project is to provide 200 year flood protection to residents, structures and property within the Natomas Basin resulting in reduced flood risk, minimize State liability, and impr	Acquisition Easement, Acquisition Fee Title, Restoration, Infrastructure Improvement	Project Implementation	38.8075	-121.568611	Compatible	Local	Point	Unique, no duplicates		03	03	04	0610135	35	115	346	0.332369942	0.398966761	0.45567306	0.381311739	061010511003070	061010511003	06101051100	06101	Rural	0	Rural	0	502.5741575	Sutter		2551	30.07688982	61-65%	13	7	0.013959	33.5624101	7.433168487	16.35196375	5
4280	3860-PM-011	No	3	Tisdale Bypass Sediment Removal	1209910	5739812	DWR	To address flood control channel capacity issues per the State's flood control channel maintenance responsibility, resulting in reduced flood risk, minimized State liability, and improved maintenance efficiency.	Restoration	Complete and Fully Paid	39.02661389	-121.7854611	Compatible	Local	Point	Unique, no duplicates		03	03	04	0610166	66	8	34	0.235294118	0.398966761	0.45567306	0.381311739	061010509002015	061010509002	06101050900	06101	Rural	0	Rural	0	502.5741571	Sutter		1561	28.90647786	61-65%	13	7	0.007867	25.26770018	6.586356124	9.315206445	3.76
661	3860-P84-999	No	2	Tahoe Sierra: TRCD Community Watershed Planning	168193	223741	South Tahoe Public Utility District	Project will help local public agencies to meet long-term water supply needs, protection of water quality, and augment/restore environmental conditions.	Research/Planning (including Science)	Project Implementation	38.92509977	-119.9776949	Incompatible	Not Reviewed (Incompatible)	Point	Unique, no duplicates		05	04	01	06017500008	500008	238	429	0.554778555	0.481794598	0.396771611	0.411030173	060170303012025	060170303012	06017030301	06017	Urban	333.9048346	Urban	0.664389187	502.5741556	El Dorado	South Lake Tahoe	2469	10.89058803	11-15%	3	2	0.000507	3.34025891	2.865274822	0.151057402	1.7
659	3860-P84-998	No	2	Tahoe Sierra: STPUD Tahoe Sierra Regional Water Conservation Program	221418	221418	South Tahoe Public Utility District	Project will help local public agencies to meet long-term water supply needs, protection of water quality, and augment/restore environmental conditions.	Water Management	Project Implementation	38.920278	-119.975833	Incompatible	Not Reviewed (Incompatible)	Point	1 record retained of all-field duplicates		05	04	01	06017500013	500013	214	488	0.43852459	0.481794598	0.396771611	0.411030173	060170305043000	060170305043	06017030504	06017	Urban	262.6025481	Urban	0.522515027	502.5741545	El Dorado		2912	6.269989171	1-5% (lowest scores)	1	1	0.000492	3.27633051	2.881605839	0.176233635	1.04
658	3860-P84-997	No	2	Tahoe Sierra: Truckee River Watershed Council Negro Canyon Restoration	253868	253868	South Tahoe Public Utility District	Project will help local public agencies to meet long-term water supply needs, protection of water quality, and augment/restore environmental conditions.	Water Management	Project Implementation	39.36190129	-120.1925729	Compatible	Local	Point	Unique, no duplicates		01	04	01	06057CP64	CP64	249	580	0.429310345	0.473891147	0.396771611	0.411030173	060570012033002	060570012033	06057001203	06057	Rural	0	Rural	0	502.5741504	Nevada	Truckee	2927	3.8691315	1-5% (lowest scores)	1	1	0	0	6.148074162	7.225579053	1.23
657	3860-P84-996	No	2	Tahoe Sierra: Town of Truckee Water Quality Monitoring	232635	327000	South Tahoe Public Utility District	Project will help local public agencies to meet long-term water supply needs, protection of water quality, and augment/restore environmental conditions.	Water Management	Project Implementation	39.36190129	-120.1584681	Incompatible	Not Reviewed (Incompatible)	Point	Unique, no duplicates		01	04	01	06057CP64	CP64	249	580	0.429310345	0.473891147	0.396771611	0.411030173	060570012065004	060570012065	06057001206	06057	Rural	102.8630216	Rural	0.204672327	502.5741543	Nevada	Truckee	6090	11.7545485	16-20%	4	2	0	0	5.974368715	6.633937563	2
648	3860-P84-995	No	2	Tahoe Sierra: Sierra County Little Truckee River Restoration Project (bridge replacement)	150000	1990500	South Tahoe Public Utilities District	Project will help local public agencies to meet long-term water supply needs, protection of water quality, and augment/restore environmental conditions.	Restoration, Monitoring	Project Implementation	39.483611	-120.283889	Compatible	Local	Point	Unique, no duplicates		01	01	01	06091010	010	34	122	0.278688525	0.473891147	0.50652437	0.411030173	060910100005311	060910100005	06091010000	06091	Rural	0	Rural	0	502.574159	Sierra		3240	19.53605395	36-40%	8	4	0.00305	15.72638645	8.488103994	29.73313192	0.06
888	3860-P84-994	No	2	Santa Barbara County: City of Guadalupe, Recycled Water Feasibility Study	71428	82072	Santa Barbara County Water Agency	Project will help local public agencies to meet long-term water supply needs, protection of water quality, and augment/restore environmental conditions.	Water Management	Project Implementation	34.965588	-120.573089	Incompatible	Not Reviewed (Incompatible)	Point	Unique, no duplicates		35	24	19	06083445701	445701	218	362	0.602209945	0.568515599	0.476262096	0.503533621	060830025024003	060830025024	06083002502	06083	Urban	352.7506585	Urban	0.70188778	502.5741554	Santa Barbara	Guadalupe	7345	34.16485685	71-75%	15	8	0	0	5.62550862	5.639476334	3.32
876	3860-P84-993	No	2	Santa Barbara County: City of Santa Maria, Leak Watch Project	191428	1357696	Santa Barbara County Water Agency	Project will help local public agencies to meet long-term water supply needs, protection of water quality, and augment/restore environmental conditions.	Water Management	Complete and Fully Paid	34.931389	-120.435833	Incompatible	Not Reviewed (Incompatible)	Point	Unique, no duplicates		35	24	19	06083535607	535607	217	475	0.456842105	0.568515599	0.476262096	0.503533621	060830021032004	060830021032	06083002103	06083	Urban	502.5741559	Urban	1	502.5741559	Santa Barbara	Santa Maria	3930	28.88435974	61-65%	13	7	0	0	5.222201667	3.738670695	11.43
887	3860-P84-992	No	2	Santa Barbara County: Goleta Sanitary District (GSD), Wastewater Treatment Plant Upgrade	521428	30675670	Santa Barbara County Water Agency	Project will help local public agencies to meet long-term water supply needs, protection of water quality, and augment/restore environmental conditions.	Infrastructure Improvement, Other	Project Implementation	34.42425	-119.83275	Incompatible	Not Reviewed (Incompatible)	Point	Unique, no duplicates		37	24	19	06083202010	202010	163	301	0.541528239	0.485334251	0.476262096	0.503533621	060839800001041	060839800001	06083980000	06083	Urban	502.5741544	Urban	1	502.5741544	Santa Barbara		10	0		0	0	0.000101	0.607319802	5.410368153	4.884189325	6.76
886	3860-P84-991	No	2	Santa Barbara County: City of Santa Maria, Untreated Water Landscape Irrigation Project	521428	940870	Santa Barbara County Water Agency	Project will help local public agencies to meet long-term water supply needs, protection of water quality, and augment/restore environmental conditions.	Water Management	Project Implementation	34.943855	-120.421476	Incompatible	Not Reviewed (Incompatible)	Point	Unique, no duplicates		35	24	19	06083535611	535611	303	592	0.511824324	0.568515599	0.476262096	0.503533621	060830021022008	060830021022	06083002102	06083	Urban	432.8592023	Urban	0.861284251	502.574152	Santa Barbara	Santa Maria	2084	19.3335904	36-40%	8	4	0	0	5.249006524	3.952668681	12
885	3860-P84-990	No	2	Santa Barbara County: City of Goleta, San Jose Creek Capacity Improvement and Fish Passage Project	1202428	23411088	Santa Barbara County Water Agency	Project will help local public agencies to meet long-term water supply needs, protection of water quality, and augment/restore environmental conditions.	Water Management, Other	Complete and Fully Paid	34.435694	-119.817944	Incompatible	Not Reviewed (Incompatible)	Point	Unique, no duplicates		37	24	19	06083283007	283007	205	343	0.597667638	0.485334251	0.476262096	0.503533621	060830030013004	060830030013	06083003001	06083	Urban	502.5741584	Urban	1	502.5741584	Santa Barbara	Goleta	5547	22.47306618	46-50%	10	5	0.000332	2.365350807	5.487546255	5.198892246	8.79
1003	3860-P84-989	No	2	Santa Ana: Impaired Groundwater Recovery (IRWD)	1000000	37321970	Santa Ana Watershed Project Authority	Project will help local public agencies to meet long-term water supply needs, protection of water quality, and augment/restore environmental conditions.	Water Management	Complete and Fully Paid	33.733889	-117.193889	Incompatible	Not Reviewed (Incompatible)	Point	Unique, no duplicates		67	42	23	0606535854	35854	288	592	0.486486486	0.464783715	0.424213216	0.638964045	060650427311046	060650427311	06065042731	06065	Rural	275.5088021	Urban	0.548195326	502.5741542	Riverside	Menifee	5768	31.63030214	66-70%	14	7	0.619096	95.94054659	8.661346121	32.31369587	4.49
1002	3860-P84-988	No	2	Santa Ana: Chino Creek Wellfield Development (WMWD)	1000000	6331118	Santa Ana Watershed Project Authority	Project will help local public agencies to meet long-term water supply needs, protection of water quality, and augment/restore environmental conditions.	Infrastructure Improvement, Water Management	Project Implementation	33.968056	-117.636944	Incompatible	Local	Point	Unique, no duplicates		52	35	20	06071264027	264027	135	319	0.423197492	0.766346798	0.708106987	0.612945021	060710019031050	060710019031	06071001903	06071	Rural	141.2616285	Rural	0.281076189	502.5741562	San Bernardino	Chino	8028	39.58719142	76-80%	16	8	0.290255	83.49049065	13.62211438	94.39828802	15.72
1001	3860-P84-987	No	2	Santa Ana: Perchlorate Wellhead Treatment System Pipelines (WVWD)	1000000	1419000	Santa Ana Watershed Project Authority	Project will help local public agencies to meet long-term water supply needs, protection of water quality, and augment/restore environmental conditions.	Infrastructure Improvement, Water Management	Complete and Fully Paid	34.121111	-117.386944	Compatible	Local	Point	Unique, no duplicates		47	31	20	06071765014	765014	265	454	0.583700441	0.72866953	0.745445903	0.612945021	060710035033000	060710035033	06071003503	06071	Urban	502.574153	Urban	1	502.574153	San Bernardino	Rialto	5489	49.19769413	91-95%	19	10	0.746197	97.73054179	12.96600401	90.76032226	11.75
1000	3860-P84-986	No	2	Santa Ana: Perris II Desalination Facility (EMWD)	1000000	2335752	Santa Ana Watershed Project Authority	Project will help local public agencies to meet long-term water supply needs, protection of water quality, and augment/restore environmental conditions.	Infrastructure Improvement, Water Management	Project Implementation	33.801667	-117.158889	Incompatible	Not Reviewed (Incompatible)	Point	Unique, no duplicates		67	42	23	0606556917	56917	241	542	0.444649446	0.464783715	0.424213216	0.638964045	060650427192007	060650427192	06065042719	06065	Rural	19.34096033	Rural	0.038483794	502.5741564	Riverside	Nuevo	5025	35.46596638	71-75%	15	8	0.732911	97.42688189	8.630680465	31.79758308	7.53
999	3860-P84-985	No	2	Santa Ana: Arlington Desalter Interconnection Project (C. Corona)	400000	1348049	Santa Ana Watershed Project Authority	Project will help local public agencies to meet long-term water supply needs, protection of water quality, and augment/restore environmental conditions.	Water Management	Complete and Fully Paid	33.983056	-117.516944	Incompatible	Not Reviewed (Incompatible)	Point	Unique, no duplicates		60	41	31	0606521822	21822	222	421	0.527315914	0.435979354	0.451269535	0.482755872	060650406061004	060650406061	06065040606	06065	Urban	502.5741496	Urban	1	502.5741496	Riverside	Jurupa Valley	3329	36.85835346	76-80%	16	8	0.380595	88.90842257	13.57741464	94.12134945	21.76
998	3860-P84-984	No	2	Santa Ana: Inland Empire Brine Line Rehabilitation and Enhancement (SAWPA)	1000000	6932729	Santa Ana Watershed Project Authority	Project will help local public agencies to meet long-term water supply needs, protection of water quality, and augment/restore environmental conditions.	Infrastructure Improvement, Water Management	Complete and Fully Paid	33.895	-117.6175	Incompatible	Not Reviewed (Incompatible)	Point	Unique, no duplicates		60	42	31	0606522004	22004	321	598	0.536789298	0.435979354	0.424213216	0.482755872	060650415001014	060650415001	06065041500	06065	Urban	92.11660223	Rural	0.183289573	502.5741536	Riverside	Corona	2053	57.90946514	96-100% (highest scores)	20	10	0.209755	77.04970433	12.94926429	90.55891239	45.63
997	3860-P84-983	No	2	Santa Ana: Cactus Basin (SBCFCD)	1000000	9250752	Santa Ana Watershed Project Authority	Project will help local public agencies to meet long-term water supply needs, protection of water quality, and augment/restore environmental conditions.	Water Management	Project Implementation	34.143056	-117.391944	Incompatible	Not Reviewed (Incompatible)	Point	Unique, no duplicates		47	31	20	06071765005	765005	184	322	0.571428571	0.72866953	0.745445903	0.612945021	060710027053004	060710027053	06071002705	06071	Urban	502.5741601	Urban	1	502.5741601	San Bernardino	Rialto	5513	41.02005587	81-85%	17	9	0.772819	98.28991529	12.88779654	90.09315206	13.96
996	3860-P84-982	No	2	Santa Ana: Mill Creek Wetlands (C. Ontario)	1000000	20355000	Santa Ana Watershed Project Authority	Project will help local public agencies to meet long-term water supply needs, protection of water quality, and augment/restore environmental conditions.	Restoration, Recreation/Access/Interpretation, Water Management	Project Implementation	33.946944	-117.611111	Compatible	Local	Point	Unique, no duplicates		52	35	20	06071264027	264027	135	319	0.423197492	0.766346798	0.708106987	0.612945021	060710019032003	060710019032	06071001903	06071	Urban	242.1450929	Rural	0.48180968	502.5741554	San Bernardino	Chino	8028	39.58719142	76-80%	16	8	0.290255	83.49049065	13.62211438	94.39828802	15.72
995	3860-P84-981	No	2	Santa Ana: Santa Ana Watershed Vireo Monitoring (SAWA)	600000	869207	Santa Ana Watershed Project Authority	Project will help local public agencies to meet long-term water supply needs, protection of water quality, and augment/restore environmental conditions.	Monitoring	Project Implementation	33.995	-117.155	Incompatible	Not Reviewed (Incompatible)	Point	Unique, no duplicates		42	41	23	0606552892	52892	38	91	0.417582418	0.705716146	0.451269535	0.638964045	060650438232024	060650438232	06065043823	06065	Rural	0	Rural	0	502.5741512	Riverside		7023	11.74426053	16-20%	4	2	0.837881	98.8333067	8.727085611	33.43403827	6.25
994	3860-P84-978	No	2	Santa Ana: Sludge Dewatering, Odor Control and primary Sludge Thickening (OCSD)	1000000	138115600	Santa Ana Watershed Project Authority	Project will help local public agencies to meet long-term water supply needs, protection of water quality, and augment/restore environmental conditions.	Infrastructure Improvement, Water Management	Project Implementation	33.693889	-117.943889	Incompatible	Not Reviewed (Incompatible)	Point	Unique, no duplicates		72	48	34	060590031003	0031003	110	296	0.371621622	0.449397452	0.465976105	0.578206403	060590992293070	060590992293	06059099229	06059	Urban	502.5741544	Urban	1	502.5741544	Orange	Fountain Valley	6312	32.14221804	66-70%	14	7	0.000594	3.803739811	9.975766929	49.25730111	20.93
993	3860-P84-977	No	2	Santa Ana: Groundwater Replenishment System - Flow Equalization (OCWD)	1000000	15399680	Santa Ana Watershed Project Authority	Project will help local public agencies to meet long-term water supply needs, protection of water quality, and augment/restore environmental conditions.	Infrastructure Improvement, Water Management	Complete and Fully Paid	33.69	-117.938056	Incompatible	Not Reviewed (Incompatible)	Point	Unique, no duplicates		72	48	34	06059UNASSIGN	UNASSIGN	0	0		0.449397452	0.465976105	0.578206403	060590992293076	060590992293	06059099229	06059	Urban	502.5741606	Urban	1	502.5741606	Orange		6312	32.14221804	66-70%	14	7	0.000594	3.803739811	9.975766929	49.25730111	20.93
884	3860-P84-976	No	2	San Luis Obispo County: Nipomo Waterline Intertie Project	2200000	14852000	San Luis Obispo County Flood Control and Water Conservation District	Project will help local public agencies to meet long-term water supply needs, protection of water quality, and augment/restore environmental conditions.	Infrastructure Improvement, Water Management	Project Implementation	35.042778	-120.476111	Incompatible	Not Reviewed (Incompatible)	Point	Unique, no duplicates		35	24	17	06079421-59	421-59	179	398	0.449748744	0.568515599	0.476262096	0.438941561	060790124011001	060790124011	06079012401	06079	Urban	261.0732861	Urban	0.519472166	502.5741573	San Luis Obispo	Nipomo	6621	19.18472487	36-40%	8	4	0	0	5.615989914	5.57653575	5.6
883	3860-P84-975	No	2	San Luis Obispo County: Los Osos Community Wastewater Project	5945444	173403416	San Luis Obispo County Flood Control and Water Conservation District	Project will help local public agencies to meet long-term water supply needs, protection of water quality, and augment/restore environmental conditions.	Water Management	Project Implementation	35.311111	-120.8325	Incompatible	Not Reviewed (Incompatible)	Point	Unique, no duplicates		35	24	17	06079220-27	220-27	399	802	0.497506234	0.568515599	0.476262096	0.438941561	060790107031035	060790107031	06079010703	06079	Urban	425.7509021	Urban	0.847140462	502.5741555	San Luis Obispo	Los Osos	5751	7.320449258	1-5% (lowest scores)	1	1	0.000669	4.235256513	6.482926686	8.660624371	2.18
882	3860-P84-974	No	2	San Luis Obispo County: Flood Control Zone 1/1A Waterway Management Program - 1st Year Vegetation and Sediment Management Project	2200000	2200000	San Luis Obispo County Flood Control and Water Conservation District	Project will help local public agencies to meet long-term water supply needs, protection of water quality, and augment/restore environmental conditions.	Restoration, Water Management	Project Implementation	35.098889	-120.6125	Compatible	Local	Point	Unique, no duplicates		35	24	17	06079429-64	429-64	282	552	0.510869565	0.568515599	0.476262096	0.438941561	060790122001034	060790122001	06079012200	06079	Urban	382.7918539	Urban	0.761662433	502.5741555	San Luis Obispo	Oceano	7024	18.92497032	36-40%	8	4	0	0	6.032989861	6.860523666	5.69
1040	3860-P84-973	No	2	San Diego: Implementing Nutrient Management in the Santa Margarita River Watershed	436500	609000	San Diego County Water Authority	Project will help local public agencies to meet long-term water supply needs, protection of water quality, and augment/restore environmental conditions.	Technical Assistance	Project Implementation	33.231111	-117.415833	Incompatible	Not Reviewed (Incompatible)	Point	Unique, no duplicates		76	49	36	06073UNASSIGN	UNASSIGN	0	0		0.573982867	0.441596305	0.418516036	060730187001752	060730187001	06073018700	06073	Rural	0	Rural	0	270.227988	San Diego		37452	16.17158738	26-30%	6	3	0.0017	8.614351926	7.136197292	12.5755287	2.45
1046	3860-P84-972	No	2	San Diego: Sustainable Landscapes Program	1018500	1368500	San Diego County Water Authority	Project will help local public agencies to meet long-term water supply needs, protection of water quality, and augment/restore environmental conditions.	Recreation/Access/Interpretation, Water Management	Project Implementation	32.829722	-117.124167	Compatible	Local	Point	Unique, no duplicates		77	52	39	06073165100	165100	71	140	0.507142857	0.421551474	0.429221838	0.567141743	060730085111033	060730085111	06073008511	06073	Urban	502.5741577	Urban	1	502.5741577	San Diego	San Diego	2633	29.02762774	61-65%	13	7	0.006854	23.97315007	10.60157463	56.49546828	28.15
1045	3860-P84-971	No	2	San Diego: San Diego Regional Water Quality Assessment and Outreach Project	485000	652079	San Diego County Water Authority	Project will help local public agencies to meet long-term water supply needs, protection of water quality, and augment/restore environmental conditions.	Monitoring, Water Management	Project Implementation	32.764167	-117.17	Incompatible	Not Reviewed (Incompatible)	Point	Unique, no duplicates		78	52	39	06073195030	195030	162	281	0.576512456	0.53528392	0.429221838	0.567141743	060730089021003	060730089021	06073008902	06073	Urban	502.5741578	Urban	1	502.5741578	San Diego	San Diego	2221	12.01727225	16-20%	4	2	0.001974	9.781045229	10.42798789	54.00302115	26.49
1044	3860-P84-970	No	2	San Diego: Rural Disadvantaged Community (DAC) Partnership Project	485000	515000	San Diego County Water Authority	Project will help local public agencies to meet long-term water supply needs, protection of water quality, and augment/restore environmental conditions.	Technical Assistance	Project Implementation	33	-117	Incompatible	Not Reviewed (Incompatible)	Point	Unique, no duplicates		77	52	38	06073461500	461500	147	409	0.359413203	0.421551474	0.429221838	0.456654895	060730170212007	060730170212	06073017021	06073	Rural	20.27074482	Rural	0.040333838	502.5741567	San Diego	Poway	3177	5.265944438	1-5% (lowest scores)	1	1	0.032197	48.63353045	10.35440466	53.12185297	2.09
1043	3860-P84-969	No	2	San Diego: Regional Water Data Management Program	145500	203765	San Diego County Water Authority	Project will help local public agencies to meet long-term water supply needs, protection of water quality, and augment/restore environmental conditions.	Research/Planning (including Science)	Project Implementation	32.756944	-117.258611	Incompatible	Not Reviewed (Incompatible)	Point	Unique, no duplicates	In Ocean or bay	78	52	39	06073230310	230310	105	200	0.525	0.53528392	0.429221838	0.567141743	060730076003022	060730076003	06073007600	06073	Rural	35.97794731	Urban	0.891862434	40.34024302	San Diego		0	0		0	0	0	0	0	0	0
1042	3860-P84-968	No	2	San Diego: North San Diego County Regional Recycled Water Project	1455000	2970000	San Diego County Water Authority	Project will help local public agencies to meet long-term water supply needs, protection of water quality, and augment/restore environmental conditions.	Water Management	Project Implementation	33.144444	-117.2075	Incompatible	Not Reviewed (Incompatible)	Point	Unique, no duplicates		75	50	38	06073432530	432530	128	269	0.475836431	0.465218448	0.477454585	0.456654895	060730200184020	060730200184	06073020018	06073	Urban	502.5741585	Urban	1	502.5741585	San Diego	San Marcos	7708	36.98087791	76-80%	16	8	0.006175	22.79047467	8.839796301	35.49848943	13.22
1041	3860-P84-967	No	2	San Diego: Lake Hodges Water Quality and Quagga Mitigation Measures	873000	1173000	San Diego County Water Authority	Project will help local public agencies to meet long-term water supply needs, protection of water quality, and augment/restore environmental conditions.	Research/Planning (including Science)	Project Implementation	33.057778	-117.117222	Incompatible	Not Reviewed (Incompatible)	Point	Unique, no duplicates		77	52	39	06073UNASSIGN	UNASSIGN	0	0		0.421551474	0.429221838	0.567141743	060730171101037	060730171101	06073017110	06073	Rural	10.42140108	Rural	0.020736047	502.5741543	San Diego	San Diego	10622	12.72804837	16-20%	4	2	0.006833	23.94118587	9.579136858	46.36203424	5.41
1039	3860-P84-966	No	2	San Diego: Pilot Concrete Channel Infiltration Project	242500	325900	San Diego County Water Authority	Project will help local public agencies to meet long-term water supply needs, protection of water quality, and augment/restore environmental conditions.	Water Management	Project Implementation	32.835278	-116.973333	Incompatible	Not Reviewed (Incompatible)	Point	Unique, no duplicates		71	50	38	06073468200	468200	84	180	0.466666667	0.416135323	0.477454585	0.456654895	060730166171011	060730166171	06073016617	06073	Urban	502.5741545	Urban	1	502.5741545	San Diego	Santee	3102	28.09946359	56-60%	12	6	0.022643	42.68818923	10.88959761	60.66213494	13.3
1038	3860-P84-965	No	2	San Diego: North San Diego County Cooperative Demineralization Project	1018500	5353300	San Diego County Water Authority	Project will help local public agencies to meet long-term water supply needs, protection of water quality, and augment/restore environmental conditions.	Monitoring, Water Management	Complete and Fully Paid	33.016111	-117.273056	Incompatible	Not Reviewed (Incompatible)	Point	Unique, no duplicates		76	49	36	06073414080	414080	238	415	0.573493976	0.573982867	0.441596305	0.418516036	060730174012001	060730174012	06073017401	06073	Urban	501.3932936	Urban	0.999949423	501.4186541	San Diego	Encinitas	5355	8.000895056	6-10%	2	1	0.001672	8.454530925	9.465288105	45.21651561	26.02
1037	3860-P84-964	No	2	San Diego: Chollas Creek Integration Project	873000	967500	San Diego County Water Authority	Project will help local public agencies to meet long-term water supply needs, protection of water quality, and augment/restore environmental conditions.	Restoration, Water Management	Project Implementation	32.709722	-117.081389	Compatible	Local	Point	Unique, no duplicates		79	51	40	06073365600	365600	153	190	0.805263158	0.606505534	0.565624817	0.573859825	060730030013009	060730030013	06073003001	06073	Urban	502.5741561	Urban	1	502.5741561	San Diego	San Diego	4226	32.5378474	66-70%	14	7	0.002208	11.09157743	10.62770529	56.83534743	10.98
1176	3860-P84-963	No	2	Madera: Sierra National Forest Fuels Reduction Project	1512568	3060263	Root Creek Water District	Project will help local public agencies to meet long-term water supply needs, protection of water quality, and augment/restore environmental conditions.	Restoration	Project Implementation	37.229167	-119.503889	Compatible	Regional	Point	Unique, no duplicates		05	04	08	060395404	5404	582	1503	0.387225549	0.481794598	0.396771611	0.640361645	060390001023154	060390001023	06039000102	06039	Rural	0	Rural	0	502.5741516	Madera		4163	26.25991973	56-60%	12	6	0.081414	61.11555058	3.353674693	0.327291037	0.13
1175	3860-P84-962	No	2	Madera: Root Creek In-Lieu Groundwater Recharge Project	4125000	5500000	Root Creek Water District	Project will help local public agencies to meet long-term water supply needs, protection of water quality, and augment/restore environmental conditions.	Infrastructure Improvement, Water Management	Complete and Fully Paid	36.937778	-119.830833	Incompatible	Not Reviewed (Incompatible)	Point	Unique, no duplicates		05	16	12	060391509	1509	685	2049	0.334309419	0.481794598	0.607638425	0.498541199	060390005091073	060390005091	06039000509	06039	Rural	0	Rural	0	502.5741566	Madera		5935	14.72085256	21-25%	5	3	0.223316	78.05657663	12.47105803	78.53726083	1.69
1174	3860-P84-961	No	2	Madera: Cottonwood, Dry, Berenda Creek Arundo Eradication and Sand Removal Project	1789024	2508144	Root Creek Water District	Project will help local public agencies to meet long-term water supply needs, protection of water quality, and augment/restore environmental conditions.	Restoration, Water Management, Other	Project Implementation	37.000278	-120.148611	Compatible	Regional	Point	Unique, no duplicates		05	16	12	060392306	2306	55	241	0.228215768	0.481794598	0.607638425	0.498541199	060390005033040	060390005033	06039000503	06039	Rural	0	Rural	0	502.5741557	Madera		8539	40.06146556	81-85%	17	9	0.114008	66.2617868	12.50776381	79.55689829	4.63
1173	3860-P84-960	No	2	American River Basin: Lower Cosumnes River Integrated Groundwater Recharge Project	986668	1489675	Regional Water Authority	Project will help local public agencies to meet long-term water supply needs, protection of water quality, and augment/restore environmental conditions.	Restoration, Recreation/Access/Interpretation, Infrastructure Improvement	Project Implementation	38.455833	-121.213333	Compatible	Local	Point	Unique, no duplicates		08	07	08	0606756756	56756	89	205	0.434146341	0.518406856	0.59084726	0.640361645	060670086004009	060670086004	06067008600	06067	Rural	0	Rural	0	502.5741608	Sacramento		6784	16.23148308	26-30%	6	3	0.18977	75.43551223	9.227673313	41.94360524	0.64
1112	3860-P84-959	No	2	American River Basin: Willow Hill Rehabilitation Project	1926987	7606671	Regional Water Authority	Project will help local public agencies to meet long-term water supply needs, protection of water quality, and augment/restore environmental conditions.	Water Management	Project Implementation	38.646111	-121.155	Incompatible	Not Reviewed (Incompatible)	Point	Unique, no duplicates		06	07	01	0606736708	36708	188	410	0.458536585	0.61417102	0.59084726	0.411030173	060670085083022	060670085083	06067008508	06067	Urban	416.4988854	Urban	0.82873121	502.5741522	Sacramento	Folsom	6825	11.04723001	11-15%	3	2	0.319107	85.21655746	8.55544344	30.63947633	5.51
1111	3860-P84-958	No	2	American River Basin: Sleepy Hollow Detention Basin Retrofit	222345	973384	Regional Water Authority	Project will help local public agencies to meet long-term water supply needs, protection of water quality, and augment/restore environmental conditions.	Recreation/Access/Interpretation, Water Management	Project Implementation	38.45	-121.314722	Compatible	Local	Point	Unique, no duplicates		09	07	06	0606758200	58200	186	439	0.423690205	0.637678528	0.59084726	0.570504134	060670093242004	060670093242	06067009324	06067	Rural	144.0024923	Rural	0.286529836	502.5741622	Sacramento	Elk Grove	2742	12.3607962	16-20%	4	2	0.087176	62.09045869	9.841815135	48.53977845	2.7
1110	3860-P84-957	No	2	American River Basin: Shasta Park Reservoir and Well Project	988199	13609693	Regional Water Authority	Project will help local public agencies to meet long-term water supply needs, protection of water quality, and augment/restore environmental conditions.	Water Management	Project Implementation	38.453333	-121.415278	Compatible	Local	Point	Unique, no duplicates		09	06	06	0606782006	82006	105	165	0.636363636	0.637678528	0.610048282	0.570504134	060670096081011	060670096081	06067009608	06067	Urban	502.574156	Urban	1	502.574156	Sacramento	Sacramento	7597	22.1604977	46-50%	10	5	0.052864	54.81860316	9.701501284	47.4572004	14.82
1109	3860-P84-956	No	2	American River Basin: Secret Ravine Fish Passage Improvement Project	311051	366551	Regional Water Authority	Project will help local public agencies to meet long-term water supply needs, protection of water quality, and augment/restore environmental conditions.	Restoration	Project Implementation	38.760833	-121.254722	Compatible	Local	Point	Unique, no duplicates		06	04	04	060610440616	0440616	294	637	0.461538462	0.61417102	0.396771611	0.381311739	060610207171001	060610207171	06061020717	06061	Urban	502.5741567	Urban	1	502.5741567	Placer	Roseville	3118	12.03468686	16-20%	4	2	0.183307	74.84417452	8.106517197	25.41540786	16.86
1108	3860-P84-955	No	2	American River Basin: Regional Water Meter Retrofit Acceleration Project	913095	959545	Regional Water Authority	Project will help local public agencies to meet long-term water supply needs, protection of water quality, and augment/restore environmental conditions.	Water Management	Complete and Fully Paid	38.668333	-121.273889	Incompatible	Not Reviewed (Incompatible)	Point	Unique, no duplicates		08	07	04	0606723922	23922	133	267	0.498127341	0.518406856	0.59084726	0.381311739	060670081381007	060670081381	06067008138	06067	Urban	502.5741558	Urban	1	502.5741558	Sacramento	Citrus Heights	3568	19.38545716	36-40%	8	4	0.167518	73.15007192	8.764702962	34.08862034	12.58
1107	3860-P84-954	No	2	American River Basin: Regional Indoor and Outdoor Water Efficiency Project	988198	1004439	Regional Water Authority	Project will help local public agencies to meet long-term water supply needs, protection of water quality, and augment/restore environmental conditions.	Water Management	Project Implementation	38.668333	-121.273889	Incompatible	Not Reviewed (Incompatible)	Point	Unique, no duplicates		08	07	04	0606723922	23922	133	267	0.498127341	0.518406856	0.59084726	0.381311739	060670081381007	060670081381	06067008138	06067	Urban	502.5741558	Urban	1	502.5741558	Sacramento	Citrus Heights	3568	19.38545716	36-40%	8	4	0.167518	73.15007192	8.764702962	34.08862034	12.58
1106	3860-P84-953	No	2	American River Basin: Recycled Water for the SMUD Co-Generation Facility	1547519	9165994	Regional Water Authority	Project will help local public agencies to meet long-term water supply needs, protection of water quality, and augment/restore environmental conditions.	Water Management	Project Implementation	38.449167	-121.463611	Incompatible	Not Reviewed (Incompatible)	Point	Unique, no duplicates		09	03	03	0606781030	81030	1	4	0.25	0.637678528	0.45567306	0.685603043	060670096182036	060670096182	06067009618	06067	Rural	0	Rural	0	502.5741536	Sacramento		4642	22.75437124	46-50%	10	5	0.039308	51.43039795	9.588435464	46.51309164	6.34
1105	3860-P84-952	No	2	American River Basin: North Antelope Booster Pump Station	261873	918412	Regional Water Authority	Project will help local public agencies to meet long-term water supply needs, protection of water quality, and augment/restore environmental conditions.	Water Management, Technical Assistance, Research/Planning (including Science)	Project Implementation	38.707778	-121.331667	Incompatible	Not Reviewed (Incompatible)	Point	Unique, no duplicates		07	06	04	0606722124	22124	157	347	0.452449568	0.565748104	0.610048282	0.381311739	060670074212020	060670074212	06067007421	06067	Urban	502.5741536	Urban	1	502.5741536	Sacramento	Antelope	9003	14.15014818	21-25%	5	3	0.083544	61.54706728	8.504709953	29.95971803	14.52
1104	3860-P84-951	No	2	American River Basin: Lower Cosumnes River Integrated Groundwater Recovery Project	494097	1033265	Regional Water Authority	Project will help local public agencies to meet long-term water supply needs, protection of water quality, and augment/restore environmental conditions.	Water Management	Project Implementation	38.455833	-121.213333	Incompatible	Not Reviewed (Incompatible)	Point	Unique, no duplicates		08	07	08	0606756756	56756	89	205	0.434146341	0.518406856	0.59084726	0.640361645	060670086004009	060670086004	06067008600	06067	Rural	0	Rural	0	502.5741608	Sacramento		6784	16.23148308	26-30%	6	3	0.18977	75.43551223	9.227673313	41.94360524	0.64
1172	3860-P84-950	No	2	American River Basin: Lower Cosumnes River Floodplain Restoration Project	415041	2557195	Regional Water Authority	Project will help local public agencies to meet long-term water supply needs, protection of water quality, and augment/restore environmental conditions.	Restoration, Recreation/Access/Interpretation, Infrastructure Improvement	Project Implementation	38.263889	-121.382222	Compatible	Local	Point	Unique, no duplicates		09	09	05	0606787296	87296	94	264	0.356060606	0.637678528	0.730105708	0.526292545	060670095011031	060670095011	06067009501	06067	Rural	0	Rural	0	502.5741566	Sacramento		2772	33.45418358	66-70%	14	7	0.035921	49.96004475	9.825688544	48.41389728	4.27
1103	3860-P84-949	No	2	American River Basin: E.A. Fairbairn Groundwater Well Project	988198	1578454	Regional Water Authority	Project will help local public agencies to meet long-term water supply needs, protection of water quality, and augment/restore environmental conditions.	Infrastructure Improvement, Water Management	Project Implementation	38.556944	-121.416389	Incompatible	Local	Point	Unique, no duplicates		07	06	06	0606743100	43100	118	210	0.561904762	0.565748104	0.610048282	0.570504134	060670052011005	060670052011	06067005201	06067	Urban	502.5741551	Urban	1	502.5741551	Sacramento	Sacramento	3040	27.40372529	56-60%	12	6	0.068058	58.20680837	9.329873838	43.27794562	18.1
1102	3860-P84-948	No	2	American River Basin: Coyle Avenue and Roseview Park Pump Stations and Treatment Systems Project	1482298	5706162	Regional Water Authority	Project will help local public agencies to meet long-term water supply needs, protection of water quality, and augment/restore environmental conditions.	Infrastructure Improvement, Water Management	Project Implementation	38.667778	-121.315556	Incompatible	Not Reviewed (Incompatible)	Point	Unique, no duplicates		08	07	04	0606723726	23726	148	291	0.508591065	0.518406856	0.59084726	0.381311739	060670081171002	060670081171	06067008117	06067	Urban	502.5741533	Urban	1	502.5741533	Sacramento	Carmichael	2084	27.37219814	56-60%	12	6	0.119585	66.8531245	8.840667997	35.53625378	22.22
1101	3860-P84-947	No	2	American River Basin: City of Roseville ASR Program - Phase 2	1976397	4437513	Regional Water Authority	Project will help local public agencies to meet long-term water supply needs, protection of water quality, and augment/restore environmental conditions.	Infrastructure Improvement, Water Management	Project Implementation	38.785278	-121.36	Incompatible	Not Reviewed (Incompatible)	Point	Unique, no duplicates		06	04	04	060616240601	6240601	2	7	0.285714286	0.61417102	0.396771611	0.381311739	060610213222111	060610213222	06061021322	06061	Rural	411.4145019	Urban	0.818614531	502.5741497	Placer	Roseville	8762	15.00754997	26-30%	6	3	0.030102	47.64264024	7.625463158	18.99546828	3.38
1100	3860-P84-946	No	2	American River Basin: Aquatic and Riparian Habitat Enhancement in the Lower American River at River Mile 0.5R	1408183	2697974	Regional Water Authority	Project will help local public agencies to meet long-term water supply needs, protection of water quality, and augment/restore environmental conditions.	Restoration	Project Implementation	38.602778	-121.501944	Compatible	Local	Point	Unique, no duplicates		07	06	06	06067UNASSIGN	UNASSIGN	0	0		0.565748104	0.610048282	0.570504134	060670070072014	060670070072	06067007007	06067	Urban	502.5741532	Urban	1	502.5741532	Sacramento	Sacramento	5356	41.16862931	81-85%	17	9	0.034419	49.46459965	8.912780134	36.92094663	14.49
1099	3860-P84-945	No	2	American River Basin: Antelope Creek Integrated Water Efficiency Project	379468	536416	Regional Water Authority	Project will help local public agencies to meet long-term water supply needs, protection of water quality, and augment/restore environmental conditions.	Restoration	Project Implementation	38.760556	-121.262222	Compatible	Local	Point	Unique, no duplicates		06	04	04	060610140649	0140649	167	372	0.448924731	0.61417102	0.396771611	0.381311739	060610210033007	060610210033	06061021003	06061	Urban	502.5741532	Urban	1	502.5741532	Placer	Roseville	6210	16.88329325	31-35%	7	4	0.137669	69.37829631	8.07781748	25.02517623	24.74
1036	3860-P84-944	No	2	Upper Santa Margarita: Agricultural Irrigation Efficiency Program	531591	708787	Rancho California Water District	Project will help local public agencies to meet long-term water supply needs, protection of water quality, and augment/restore environmental conditions.	Water Management	Project Implementation	33.512222	-117.173333	Incompatible	Not Reviewed (Incompatible)	Point	Unique, no duplicates		75	50	28	06065UNASSIGN	UNASSIGN	0	0		0.465218448	0.477454585	0.61115244	060650512002037	060650512002	06065051200	06065	Urban	451.9588012	Urban	0.899287797	502.5741512	Riverside	Temecula	3403	34.43539417	71-75%	15	8	0.074827	59.59725108	6.874143738	10.59919436	8.11
1035	3860-P84-943	No	2	Upper Santa Margarita: Vail Lake Stabilization and Conjunctive Use Project	1567909	17812766	Rancho California Water District	Project will help local public agencies to meet long-term water supply needs, protection of water quality, and augment/restore environmental conditions.	Restoration, Infrastructure Improvement	Project Implementation	33.505	-117.023611	Compatible	Regional	Point	Unique, no duplicates		71	42	28	0606530968	30968	1	1	1	0.416135323	0.424213216	0.61115244	060650432392041	060650432392	06065043239	06065	Rural	0	Rural	0	502.5741523	Riverside		6792	19.09209859	36-40%	8	4	0.201294	76.33050983	5.947871579	6.495468278	0.62
1226	3860-P84-942	No	2	Poso Creek: Meter Installation in DAC Service Area	350100	400200	North Kern Water District	Project will help local public agencies to meet long-term water supply needs, protection of water quality, and augment/restore environmental conditions.	Water Management	Complete and Fully Paid	35.5	-119.271667	Incompatible	Not Reviewed (Incompatible)	Point	Unique, no duplicates		32	21	14	060290003100	0003100	64	199	0.32160804	0.371947832	0.427541229	0.425908102	060290041012032	060290041012	06029004101	06029	Urban	502.574154	Urban	1	502.574154	Kern	Shafter	4917	35.42188398	71-75%	15	8	0.169815	73.48569602	15.91989757	98.8041289	6.96
1225	3860-P84-941	No	2	Poso Creek: North Shafter Sewer Service Connections	398000	421000	North Kern Water District	Project will help local public agencies to meet long-term water supply needs, protection of water quality, and augment/restore environmental conditions.	Water Management	Complete and Fully Paid	34.965588	-120.573089	Incompatible	Not Reviewed (Incompatible)	Point	Unique, no duplicates		35	24	19	06083445701	445701	218	362	0.602209945	0.568515599	0.476262096	0.503533621	060830025024003	060830025024	06083002502	06083	Urban	352.7506585	Urban	0.70188778	502.5741554	Santa Barbara	Guadalupe	7345	34.16485685	71-75%	15	8	0	0	5.62550862	5.639476334	3.32
1224	3860-P84-940	No	2	Poso Creek: Consolidation of Bishop Acres into City of Shafter Water Supply System	340000	370000	North Kern Water District	Project will help local public agencies to meet long-term water supply needs, protection of water quality, and augment/restore environmental conditions.	Infrastructure Improvement	Complete and Fully Paid	35.4425	-119.201944	Incompatible	Not Reviewed (Incompatible)	Point	Unique, no duplicates		32	21	14	060297003701	7003701	3	9	0.333333333	0.371947832	0.427541229	0.425908102	060290039001490	060290039001	06029003900	06029	Rural	0	Rural	0	502.5741536	Kern		2250	39.40221047	76-80%	16	8	0.20711	76.84193703	16.48155456	98.91742195	7.67
1223	3860-P84-938	No	2	Poso Creek: DAC Fund for Feasibility-Level Studies-Allensworth	50000	50000	North Kern Water District	Project will help local public agencies to meet long-term water supply needs, protection of water quality, and augment/restore environmental conditions.	Water Management	Complete and Fully Paid	35.638056	-119.303611	Incompatible	Not Reviewed (Incompatible)	Point	Unique, no duplicates		32	21	14	060297001290	7001290	7	10	0.7	0.371947832	0.427541229	0.425908102	060290046041172	060290046041	06029004604	06029	Rural	0	Rural	0	502.5741551	Kern		15845	50.3254632	91-95%	19	10	0.224116	78.15246923	15.4109636	98.55236657	4.95
1222	3860-P84-937	No	2	Poso Creek: On-Farm Mobile Lab, Water Use Efficiency Services	82400	236400	North Kern Water District	Project will help local public agencies to meet long-term water supply needs, protection of water quality, and augment/restore environmental conditions.	Water Management	Complete and Fully Paid	35.638056	-119.303611	Incompatible	Not Reviewed (Incompatible)	Point	Unique, no duplicates		32	21	14	060297001290	7001290	7	10	0.7	0.371947832	0.427541229	0.425908102	060290046041172	060290046041	06029004604	06029	Rural	0	Rural	0	502.5741551	Kern		15845	50.3254632	91-95%	19	10	0.224116	78.15246923	15.4109636	98.55236657	4.95
1221	3860-P84-936	No	2	Poso Creek: Habitat Improvements on Pond-Poso Spreading Basin	37300	75000	North Kern Water District	Project will help local public agencies to meet long-term water supply needs, protection of water quality, and augment/restore environmental conditions.	Restoration	Complete and Fully Paid	35.669444	-119.303611	Compatible	Local	Point	Unique, no duplicates		32	21	14	06029UNASSIGN	UNASSIGN	0	0	0	0.371947832	0.427541229	0.425908102	060290046041157	060290046041	06029004604	06029	Rural	0	Rural	0	502.5741544	Kern		15845	50.3254632	91-95%	19	10	0.224116	78.15246923	15.4109636	98.55236657	4.95
656	3860-P84-935	No	2	Mojave: Mojave Water Agency Turf Removal Conservation Incentive Program	2000000	4000000	Mojave Water Agency	Project will help local public agencies to meet long-term water supply needs, protection of water quality, and augment/restore environmental conditions.	Water Management	Project Implementation	34.69	-117.069444	Incompatible	Not Reviewed (Incompatible)	Point	Unique, no duplicates		33	08	16	06071171007	171007	1	2	0.5	0.442286175	0.737485498	0.523878469	060710121041211	060710121041	06071012104	06071	Rural	0	Rural	0	502.5741526	San Bernardino		5110	30.61705165	61-65%	13	7	0.133449	68.81892281	6.486684433	8.710976838	0.3
673	3860-P84-934	No	2	Mojave: Joshua Basin Water District Recharge Basin and Pipeline Project	3000000	9520149	Mojave Water Agency	Project will help local public agencies to meet long-term water supply needs, protection of water quality, and augment/restore environmental conditions.	Water Management	Complete and Fully Paid	34.126944	-116.416389	Incompatible	Not Reviewed (Incompatible)	Point	Unique, no duplicates		42	08	16	06071963001	963001	298	701	0.42510699	0.705716146	0.737485498	0.523878469	060710104113000	060710104113	06071010411	06071	Urban	388.2990966	Urban	0.7726205	502.5741575	San Bernardino	Yucca Valley	6752	18.35223116	36-40%	8	4	0.527906	94.29439028	3.893184096	0.692346425	0.56
932	3860-P84-933	No	2	Greater Los Angeles: Whittier Narrows Conservation Pool Project	576000	1701505	Los Angeles County Flood Control District	Project will help local public agencies to meet long-term water supply needs, protection of water quality, and augment/restore environmental conditions.	Water Management, Research/Planning (including Science)	Project Implementation	34.022778	-118.079444	Incompatible	Not Reviewed (Incompatible)	Point	Unique, no duplicates		57	38	32	060376650010A	6650010A	0	0		0.613551888	0.648262053	0.577427296	060374338021075	060374338021	06037433802	06037	Urban	502.5741547	Urban	1	502.5741547	Los Angeles		2780	46.08430999	86-90%	18	9	0.053716	55.01038837	12.82691072	89.51409869	28.14
931	3860-P84-932	No	2	Greater Los Angeles: Water and Energy Efficiency in the School and Hotel/Motel Sectors	452880	566100	Los Angeles County Flood Control District	Project will help local public agencies to meet long-term water supply needs, protection of water quality, and augment/restore environmental conditions.	Water Management, Technical Assistance	Project Implementation	34.040278	-118.691667	Compatible	Local	Point	Unique, no duplicates		50	33	27	060374050208A	4050208A	176	295	0.596610169	0.682425438	0.746339693	0.599490273	060378005041029	060378005041	06037800504	06037	Urban	430.7308059	Urban	0.857049248	502.5741598	Los Angeles	Malibu	2497	22.70285847	46-50%	10	5	0.005507	21.91145917	11.23789788	63.43152064	0.63
930	3860-P84-931	No	2	Greater Los Angeles: Tujunga Spreading Grounds Enhancements Projects	3000000	22011656	Los Angeles County Flood Control District	Project will help local public agencies to meet long-term water supply needs, protection of water quality, and augment/restore environmental conditions.	Water Management	Project Implementation	34.226944	-118.415	Incompatible	Not Reviewed (Incompatible)	Point	Unique, no duplicates		39	29	18	060379000474A	9000474A	207	305	0.678688525	0.661182271	0.616044142	0.388921887	060371220003013	060371220003	06037122000	06037	Urban	502.5741564	Urban	1	502.5741564	Los Angeles	Los Angeles	5446	49.57851742	91-95%	19	10	0.139895	69.64999201	11.22218396	63.29305136	23.19
929	3860-P84-930	No	2	Greater Los Angeles: Surface Water Treatment Plant Improvements	2376020	7616904	Los Angeles County Flood Control District	Project will help local public agencies to meet long-term water supply needs, protection of water quality, and augment/restore environmental conditions.	Infrastructure Improvement, Water Management	Complete and Fully Paid	34.106944	-117.867222	Incompatible	Not Reviewed (Incompatible)	Point	Unique, no duplicates		48	32	25	060372600025A	2600025A	162	334	0.48502994	0.776189482	0.630787817	0.676073046	060374039022009	060374039022	06037403902	06037	Urban	502.574156	Urban	1	502.574156	Los Angeles	Glendora	4806	34.50092395	71-75%	15	8	0.320136	85.31245006	13.06472439	91.5407855	22.85
928	3860-P84-929	No	2	Greater Los Angeles: Storm Drain Improvements and Installation of Infiltration Chambers on Hawthorne Blvd.	1112985	10393257	Los Angeles County Flood Control District	Project will help local public agencies to meet long-term water supply needs, protection of water quality, and augment/restore environmental conditions.	Water Management	Project Implementation	33.916111	-118.3525	Incompatible	Not Reviewed (Incompatible)	Point	Unique, no duplicates		62	43	35	060372700023A	2700023A	178	272	0.654411765	0.605320541	0.572486953	0.471133586	060376024021000	060376024021	06037602402	06037	Urban	502.5741499	Urban	1	502.5741499	Los Angeles	Hawthorne	6769	33.18574064	66-70%	14	7	0	0	12.40749838	76.85045317	36.02
927	3860-P84-928	No	2	Greater Los Angeles: San Antonio Spreading Grounds Improvements	2876020	5587308	Los Angeles County Flood Control District	Project will help local public agencies to meet long-term water supply needs, protection of water quality, and augment/restore environmental conditions.	Water Management	Project Implementation	34.136944	-117.691667	Incompatible	Not Reviewed (Incompatible)	Point	Unique, no duplicates		41	27	25	060371300037A	1300037A	184	368	0.5	0.617347255	0.553810092	0.676073046	060374002051067	060374002051	06037400205	06037	Urban	502.5741567	Urban	1	502.5741567	Los Angeles	Claremont	3204	13.10871254	16-20%	4	2	0.4649	92.45644878	13.37010208	93.12688822	4.72
926	3860-P84-927	No	2	Greater Los Angeles: Penmar Water Quality and Runoff Reuse Project	2112985	22169775	Los Angeles County Flood Control District	Project will help local public agencies to meet long-term water supply needs, protection of water quality, and augment/restore environmental conditions.	Water Management	Project Implementation	34.005556	-118.458333	Incompatible	Not Reviewed (Incompatible)	Point	Unique, no duplicates		62	33	26	060379001553A	9001553A	289	413	0.699757869	0.605320541	0.746339693	0.749279661	060372731001002	060372731001	06037273100	06037	Urban	502.5741513	Urban	1	502.5741513	Los Angeles	Los Angeles	2197	14.57634637	21-25%	5	3	0.003437	17.46843535	12.32773851	74.7734139	17.95
925	3860-P84-926	No	2	Greater Los Angeles: Model Equestrian Center	1012985	1367409	Los Angeles County Flood Control District	Project will help local public agencies to meet long-term water supply needs, protection of water quality, and augment/restore environmental conditions.	Restoration, Water Management	Project Implementation	33.785556	-118.351111	Compatible	Local	Point	Unique, no duplicates		66	33	26	060375730007A	5730007A	156	396	0.393939394	0.444675924	0.746339693	0.749279661	060376702021016	060376702021	06037670202	06037	Urban	502.5741528	Urban	1	502.5741528	Los Angeles	Rolling Hills Estates	2594	10.72618224	11-15%	3	2	0	0	11.59199797	66.66666667	5.1
924	3860-P84-925	No	2	Greater Los Angeles: Leo J. Vander Lans Advanced Water Treatment Plant Expansion	4676040	29165262	Los Angeles County Flood Control District	Project will help local public agencies to meet long-term water supply needs, protection of water quality, and augment/restore environmental conditions.	Infrastructure Improvement, Water Management	Project Implementation	33.800556	-118.0875	Incompatible	Not Reviewed (Incompatible)	Point	Unique, no duplicates		70	47	34	060373850539B	3850539B	182	342	0.532163743	0.478599669	0.595318536	0.578206403	060379800061018	060379800061	06037980006	06037	Urban	502.5741514	Urban	1	502.5741514	Los Angeles	Long Beach	0	0		0	0	0.002249	11.33130893	11.50957763	65.98690836	25.02
958	3860-P84-924	No	2	Greater Los Angeles: Hahamongna Basin Multi-Use Project	3271000	8216999	Los Angeles County Flood Control District	Project will help local public agencies to meet long-term water supply needs, protection of water quality, and augment/restore environmental conditions.	Infrastructure Improvement	Project Implementation	34.005278	-118.465833	Incompatible	Not Reviewed (Incompatible)	Point	Unique, no duplicates		50	33	26	060376250089A	6250089A	256	416	0.615384615	0.682425438	0.746339693	0.749279661	060377022024015	060377022024	06037702202	06037	Urban	502.5741545	Urban	1	502.5741545	Los Angeles	Santa Monica	3751	15.57084565	26-30%	6	3	0.004524	20.34521336	12.29668468	74.01812689	25.14
923	3860-P84-923	No	2	Greater Los Angeles: City-wide Smart Irrigation Control System and Recycled Water Improvements	620000	744157	Los Angeles County Flood Control District	Project will help local public agencies to meet long-term water supply needs, protection of water quality, and augment/restore environmental conditions.	Water Management, Technical Assistance	Project Implementation	34.138333	-118.660278	Incompatible	Not Reviewed (Incompatible)	Point	Unique, no duplicates		45	33	27	060371000012A	1000012A	177	304	0.582236842	0.75387203	0.746339693	0.599490273	060378002022018	060378002022	06037800202	06037	Urban	502.5741585	Urban	1	502.5741585	Los Angeles	Calabasas	6319	7.397978685	1-5% (lowest scores)	1	1	0.010249	28.89563689	10.86314077	60.04531722	4.84
922	3860-P84-922	No	2	Greater Los Angeles: Central Los Angeles County Regional Water Recycling Program	2500000	10289247	Los Angeles County Flood Control District	Project will help local public agencies to meet long-term water supply needs, protection of water quality, and augment/restore environmental conditions.	Infrastructure Improvement, Water Management, Research/Planning (including Science)	Project Implementation	34.146667	-118.291389	Incompatible	Not Reviewed (Incompatible)	Point	Unique, no duplicates		43	28	25	060379000849A	9000849A	0	0		0.62572208	0.669302062	0.676073046	060379800091027	060379800091	06037980009	06037	Rural	0	Rural	0	502.5741535	Los Angeles	Los Angeles	14	0		0	0	0.062628	56.94422247	12.14804609	71.66414904	24.77
1220	3860-P84-921	No	2	Kaweah River Basin: Water Reuse Pipeline Project	2239159	14216594	Kaweah Delta Water Conservation District	Project will help local public agencies to meet long-term water supply needs, protection of water quality, and augment/restore environmental conditions.	Infrastructure Improvement, Water Management	Project Implementation	36.148611	-119.166944	Incompatible	Not Reviewed (Incompatible)	Point	Unique, no duplicates		26	22	14	06107139112	139112	49	161	0.304347826	0.463021312	0.38191251	0.425908102	061070033003018	061070033003	06107003300	06107	Rural	0	Rural	0	502.5741512	Tulare		7837	48.0339184	91-95%	19	10	0.380934	88.94038677	13.07870662	91.59113797	4.32
1219	3860-P84-920	No	2	Kaweah River Basin: Plum Basin Project	1127351	3258559	Kaweah Delta Water Conservation District	Project will help local public agencies to meet long-term water supply needs, protection of water quality, and augment/restore environmental conditions.	Infrastructure Improvement, Water Management	Project Implementation	36.2525	-119.283056	Incompatible	Not Reviewed (Incompatible)	Point	Unique, no duplicates		26	22	16	0610716299	16299	42	138	0.304347826	0.463021312	0.38191251	0.523878469	061070024004010	061070024004	06107002400	06107	Rural	0	Rural	0	502.5741546	Tulare		11470	39.76445971	76-80%	16	8	0.375148	88.58878057	14.54503464	97.41943605	5.79
1218	3860-P84-919	No	2	Kaweah River Basin: Paregien Basin Project	791160	1698040	Kaweah Delta Water Conservation District	Project will help local public agencies to meet long-term water supply needs, protection of water quality, and augment/restore environmental conditions.	Infrastructure Improvement, Water Management	Project Implementation	36.325556	-119.1975	Incompatible	Not Reviewed (Incompatible)	Point	Unique, no duplicates		26	22	16	0610777100	77100	72	221	0.325791855	0.463021312	0.38191251	0.523878469	061070014001028	061070014001	06107001400	06107	Urban	309.0547988	Urban	0.614943677	502.5741549	Tulare		5581	37.13478771	76-80%	16	8	0.49152	93.30350008	12.41189403	76.98892246	4.61
921	3860-P84-916	No	2	Watershed Coalition of Ventura County: Camrosa Round Mountain Desalter (C-13)	2300000	5013800	County of Ventura	Project will help local public agencies to meet long-term water supply needs, protection of water quality, and augment/restore environmental conditions.	Infrastructure Improvement, Water Management	Project Implementation	34.164444	-119.052222	Incompatible	Not Reviewed (Incompatible)	Point	Unique, no duplicates		44	26	19	06111552	552	195	342	0.570175439	0.618190942	0.489334618	0.503533621	061110057001035	061110057001	06111005700	06111	Urban	422.4270753	Urban	0.840526856	502.5741563	Ventura		2068	10.3608385	11-15%	3	2	0.001733	8.774172926	9.206159971	41.65407855	6.24
916	3860-P84-914	No	2	Watershed Coalition of Ventura County: Ojai Valley Land Conservancy Ojai Meadows Ecosystem	500000	626613	County of Ventura	Project will help local public agencies to meet long-term water supply needs, protection of water quality, and augment/restore environmental conditions.	Restoration	Project Implementation	34.442778	-119.27	Compatible	Local	Point	Unique, no duplicates		37	26	19	061114030	4030	241	418	0.576555024	0.485334251	0.489334618	0.503533621	061110010021011	061110010021	06111001002	06111	Urban	449.2943207	Urban	0.893986121	502.5741564	Ventura	Ojai	6834	15.50694205	26-30%	6	3	0.007699	25.04395078	8.158700905	25.969285	1.94
920	3860-P84-912	No	2	Watershed Coalition of Ventura County: CamSan/Camrosa Recycled Water Interconnection (C-15)	2750000	5500000	County of Ventura	Project will help local public agencies to meet long-term water supply needs, protection of water quality, and augment/restore environmental conditions.	Infrastructure Improvement, Water Management	Project Implementation	34.181389	-119.035833	Incompatible	Not Reviewed (Incompatible)	Point	Unique, no duplicates		44	26	19	06111552	552	195	342	0.570175439	0.618190942	0.489334618	0.503533621	061110056002070	061110056002	06111005600	06111	Rural	200.0918015	Rural	0.398133889	502.5741515	Ventura		9976	31.65511604	66-70%	14	7	0.001619	8.294709925	9.170929414	41.20090634	7.74
1032	3860-P84-911	No	2	South Orange County: The City of Laguna Beach's Rockledge Ocean Protection Project	441000	669500	County of Orange	Project will help local public agencies to meet long-term water supply needs, protection of water quality, and augment/restore environmental conditions.	Infrastructure Improvement	Project Implementation	33.522222	-117.765556	Incompatible	Not Reviewed (Incompatible)	Point	Unique, no duplicates		74	48	37	060590044150	0044150	253	422	0.599526066	0.469956578	0.465976105	0.515627167	060590626202038	060590626202	06059062620	06059	Urban	264.2262277	Urban	0.999891701	264.2548462	Orange	Laguna Beach	5065	4.08669725	1-5% (lowest scores)	1	1	0.004975	21.12833626	7.639888125	19.18429003	1.66
1034	3860-P84-910	No	2	South Orange County: Municipal Water District of Orange County's South Orange County Water Smart Landscape Project	1274000	3694000	County of Orange	Project will help local public agencies to meet long-term water supply needs, protection of water quality, and augment/restore environmental conditions.	Water Management	Project Implementation	33.590278	-117.6375	Incompatible	Not Reviewed (Incompatible)	Point	Unique, no duplicates		73	45	36	060590069107	0069107	130	297	0.437710438	0.450105568	0.536289646	0.418516036	060590320382011	060590320382	06059032038	06059	Urban	502.5741548	Urban	1	502.5741548	Orange		6602	7.559574771	6-10%	2	1	0.044724	52.83682276	8.567404943	30.79053374	5.5
1033	3860-P84-909	No	2	South Orange County: Trabuco Canyon Water District's Shadow Rock Detention Basin Project	555444	740504	County of Orange	Project will help local public agencies to meet long-term water supply needs, protection of water quality, and augment/restore environmental conditions.	Water Management	Project Implementation	33.66397	-117.56455	Incompatible	Not Reviewed (Incompatible)	Point	Unique, no duplicates		73	45	36	060590054142	0054142	146	439	0.332574032	0.450105568	0.536289646	0.418516036	060590320421002A	060590320421	06059032042	06059	Urban	290.5320437	Urban	0.578087915	502.5741523	Orange	Rancho Santa Margarita	5796	3.810042574	1-5% (lowest scores)	1	1	0.075371	59.78903628	9.444658528	45.06545821	1.57
615	3860-P84-908	No	2	North Coast: Lower Russian River Water Quality Improvement Project	375000	416500	County of Humboldt	Project will help local public agencies to meet long-term water supply needs, protection of water quality, and augment/restore environmental conditions.	Restoration, Water Management	Project Implementation	38.468056	-123.032222	Compatible	Local	Point	Unique, no duplicates		02	02	02	060977528	7528	126	191	0.659685864	0.350531295	0.374106017	0.527902132	060971537034047	060971537034	06097153703	06097	Rural	87.67507279	Rural	0.174452014	502.57415	Sonoma		3490	7.070958793	1-5% (lowest scores)	1	1	0	0	4.610321701	1.560926485	0.37
614	3860-P84-907	No	2	North Coast: Happy Camp Water Treatment System Upgrade	253000	504000	County of Humboldt	Project will help local public agencies to meet long-term water supply needs, protection of water quality, and augment/restore environmental conditions.	Infrastructure Improvement	Project Implementation	41.788056	-123.385	Incompatible	Not Reviewed (Incompatible)	Point	Unique, no duplicates		01	01	01	060935011	5011	104	345	0.301449275	0.473891147	0.50652437	0.411030173	060930005002045	060930005002	06093000500	06093	Rural	0	Rural	0	502.5741509	Siskiyou	Happy Camp	2142	19.73194853	36-40%	8	4	0	0	0	0	0.06
613	3860-P84-906	No	2	North Coast: Gualala River Sediment Reduction Program	600000	908280	County of Humboldt	Project will help local public agencies to meet long-term water supply needs, protection of water quality, and augment/restore environmental conditions.	Restoration	Project Implementation	38.653889	-123.358333	Compatible	Local	Point	Unique, no duplicates		02	02	02	060975051	5051	148	218	0.678899083	0.350531295	0.374106017	0.527902132	060971543041236	060971543041	06097154304	06097	Rural	0	Rural	0	502.5741559	Sonoma		2400	8.927891696	6-10%	2	1	0	0	0	0	0.06
612	3860-P84-905	No	2	North Coast: Del Norte Agricultural Enhancement Program	255000	400000	County of Humboldt	Project will help local public agencies to meet long-term water supply needs, protection of water quality, and augment/restore environmental conditions.	Water Management, Research/Planning (including Science)	Project Implementation	41.789722	-124.063333	Incompatible	Not Reviewed (Incompatible)	Point	Unique, no duplicates		02	02	02	0601510	10	131	416	0.314903846	0.350531295	0.374106017	0.527902132	060150002024147	060150002024	06015000202	06015	Rural	0	Rural	0	502.5741565	Del Norte	Hiouchi	3655	12.61683612	16-20%	4	2	0	0	3.980060702	0.755287009	0.13
599	3860-P84-904	No	2	North Coast: Copeland Creek Watershed Detention/Recharge, Habitat Restoration & Steelhead Refugia	1000000	1678913	County of Humboldt	Project will help local public agencies to meet long-term water supply needs, protection of water quality, and augment/restore environmental conditions.	Restoration, Water Management	Project Implementation	38.3425	-122.686111	Compatible	Local	Point	Unique, no duplicates		04	05	03	060973613	3613	103	172	0.598837209	0.41299262	0.606138979	0.685603043	060971513103006	060971513103	06097151310	06097	Urban	502.5741495	Urban	1	502.5741495	Sonoma	Rohnert Park	6143	9.35913431	6-10%	2	1	0	0	5.726571881	5.954179255	7.35
611	3860-P84-903	No	2	North Coast: Camp Creek Habitat Protection	300000	375000	County of Humboldt	Project will help local public agencies to meet long-term water supply needs, protection of water quality, and augment/restore environmental conditions.	Restoration, Water Management	Project Implementation	41.329444	-123.612778	Compatible	Local	Point	Unique, no duplicates		02	02	02	060235KT-3	5KT-3	44	98	0.448979592	0.350531295	0.374106017	0.527902132	060230101023219	060230101023	06023010102	06023	Rural	0	Rural	0	502.5741609	Humboldt		2884	17.99492513	31-35%	7	4	0	0	0	0	0.33
610	3860-P84-902	No	2	North Coast: Bodega Bay HU Water Resources Management Project	700000	955205	County of Humboldt	Project will help local public agencies to meet long-term water supply needs, protection of water quality, and augment/restore environmental conditions.	Restoration, Infrastructure Improvement	Project Implementation	38.333056	-123.048056	Compatible	Local	Point	Unique, no duplicates		02	02	02	060977541	7541	166	273	0.608058608	0.350531295	0.374106017	0.527902132	060971543024023	060971543024	06097154302	06097	Rural	0	Rural	0	308.7349546	Sonoma	Bodega Bay	3747	10.20934676	11-15%	3	2	0	0	4.912976586	2.328801611	0.19
609	3860-P84-901	No	2	North Coast: Blue Lake Fieldbrook Pipeline Support Retrofit	700000	1603580	County of Humboldt	Project will help local public agencies to meet long-term water supply needs, protection of water quality, and augment/restore environmental conditions.	Infrastructure Improvement	Project Implementation	40.904722	-124.039444	Incompatible	Not Reviewed (Incompatible)	Point	Unique, no duplicates		02	02	02	060233PA-1	3PA-1	169	359	0.470752089	0.350531295	0.374106017	0.527902132	060230012002091	060230012002	06023001200	06023	Rural	74.60771161	Rural	0.148451149	502.5741591	Humboldt		4686	10.74021393	11-15%	3	2	0	0	5.596350977	5.501007049	0.19
608	3860-P84-900	No	2	North Coast: Ackerman Creek Habitat Restoration	46950	226950	County of Humboldt	Project will help local public agencies to meet long-term water supply needs, protection of water quality, and augment/restore environmental conditions.	Restoration	Project Implementation	39.178611	-123.216389	Compatible	Local	Point	Unique, no duplicates		02	02	02	06045999538	999538	36	125	0.288	0.350531295	0.374106017	0.527902132	060450113001016	060450113001	06045011300	06045	Urban	273.4197904	Urban	0.544038699	502.5741565	Mendocino		5972	24.2606362	51-55%	11	6	0	0	4.351192645	1.195871098	0.83
607	3860-P84-899	No	2	North Coast: Waterfall Gulch Transmission Main Project	550000	550000	County of Humboldt	Project will help local public agencies to meet long-term water supply needs, protection of water quality, and augment/restore environmental conditions.	Infrastructure Improvement	Project Implementation	39.427222	-123.794444	Incompatible	Not Reviewed (Incompatible)	Point	Unique, no duplicates		02	02	02	06045999415	999415	53	78	0.679487179	0.350531295	0.374106017	0.527902132	060450103002259	060450103002	06045010300	06045	Urban	341.0879011	Urban	0.729859297	467.333776	Mendocino		4272	16.21250107	26-30%	6	3	0	0	0	0	0.45
606	3860-P84-898	No	2	North Coast: Sustainable Forests, Clean Water & Carbon Sequestration Demonstration Project	250000	328040	County of Humboldt	Project will help local public agencies to meet long-term water supply needs, protection of water quality, and augment/restore environmental conditions.	Restoration, Water Management	Project Implementation	39.882222	-123.738889	Compatible	Local	Point	Unique, no duplicates		02	02	02	06045999404	999404	55	105	0.523809524	0.350531295	0.374106017	0.527902132	060450102002193	060450102002	06045010200	06045	Rural	0	Rural	0	502.5741582	Mendocino		4155	16.98914717	31-35%	7	4	0	0	0	0	0.17
605	3860-P84-897	No	2	North Coast: Russian River Arundo donax Removal and Riparian Enhancement Program	225000	295000	County of Humboldt	Project will help local public agencies to meet long-term water supply needs, protection of water quality, and augment/restore environmental conditions.	Restoration	Project Implementation	38.707222	-122.889444	Compatible	Local	Point	Unique, no duplicates		02	02	02	060977415	7415	121	249	0.485943775	0.350531295	0.374106017	0.527902132	060971541002022	060971541002	06097154100	06097	Rural	4.910706603	Rural	0.009771109	502.5741503	Sonoma	Geyserville	3729	14.05832385	21-25%	5	3	0	0	3.898777081	0.704934542	0.76
604	3860-P84-896	No	2	North Coast: Nissa-kah Creek Fish Passage	803000	853237	County of Humboldt	Project will help local public agencies to meet long-term water supply needs, protection of water quality, and augment/restore environmental conditions.	Infrastructure Improvement	Project Implementation	38.979722	-123.057778	Incompatible	Not Reviewed (Incompatible)	Point	Unique, no duplicates		02	02	02	06045999526	999526	45	82	0.548780488	0.350531295	0.374106017	0.527902132	060450118001128D	060450118001	06045011800	06045	Rural	0	Rural	0	502.5741518	Mendocino		2082	12.91720524	16-20%	4	2	0	0	3.742830119	0.579053374	1.63
603	3860-P84-895	No	2	North Coast: Mendocino Jumpstart Integrated Water Plan	337330	391444	County of Humboldt	Project will help local public agencies to meet long-term water supply needs, protection of water quality, and augment/restore environmental conditions.	Water Management	Project Implementation	39.157222	-123.200056	Incompatible	Not Reviewed (Incompatible)	Point	Unique, no duplicates		02	02	02	06045UNASSIGN	UNASSIGN	0	0		0.350531295	0.374106017	0.527902132	060450115001020	060450115001	06045011500	06045	Urban	499.5235543	Urban	0.993930049	502.5741547	Mendocino	Ukiah	6739	21.17594695	41-45%	9	5	0	0	4.215575457	1.019637462	6.07
602	3860-P84-894	No	2	North Coast: Mendocino Headwaters Integrated Water Quality Enhancement Project	462670	790734	County of Humboldt	Project will help local public agencies to meet long-term water supply needs, protection of water quality, and augment/restore environmental conditions.	Restoration, Infrastructure Improvement, Water Management	Project Implementation	40.315	-124.288056	Compatible	Local	Point	Unique, no duplicates		02	02	02	060231MUF	1MUF	63	105	0.6	0.350531295	0.374106017	0.527902132	060230112003209	060230112003	06023011200	06023	Rural	0	Rural	0	502.5741608	Humboldt		3220	16.9737162	31-35%	7	4	0	0	6.95965158	11.17824773	0.59
601	3860-P84-893	No	2	North Coast: Mattole Integrated Watershed Management Initiative	300000	652776	County of Humboldt	Project will help local public agencies to meet long-term water supply needs, protection of water quality, and augment/restore environmental conditions.	Restoration, Monitoring, Water Management	Project Implementation	40.315	-124.288056	Compatible	Local	Point	Unique, no duplicates		02	02	02	060231MUF	1MUF	63	105	0.6	0.350531295	0.374106017	0.527902132	060230112003209	060230112003	06023011200	06023	Rural	0	Rural	0	502.5741608	Humboldt		3220	16.9737162	31-35%	7	4	0	0	6.95965158	11.17824773	0.59
600	3860-P84-892	No	2	North Coast: Indian Creek Sewer Pipeline Crossing	542000	917065	County of Humboldt	Project will help local public agencies to meet long-term water supply needs, protection of water quality, and augment/restore environmental conditions.	Infrastructure Improvement	Project Implementation	41.790833	-123.378889	Incompatible	Not Reviewed (Incompatible)	Point	Unique, no duplicates		01	01	01	060935011	5011	104	345	0.301449275	0.473891147	0.50652437	0.411030173	060930005002036	060930005002	06093000500	06093	Rural	0	Rural	0	502.574154	Siskiyou	Happy Camp	2142	19.73194853	36-40%	8	4	0	0	0	0	0.06
800	3860-P84-891	No	2	East Contra Costa County: Watershed Protection and Restoration Project - ECCC Habitat Conservancy	650000	893000	Contra Costa Water District	Project will help local public agencies to meet long-term water supply needs, protection of water quality, and augment/restore environmental conditions.	Acquisition Easement, Water Management	Project Implementation	37.94822	-121.8697	Compatible	Local	Point	Unique, no duplicates		14	11	07	06013UNASSIGN	UNASSIGN	0	0		0.74278334	0.494910284	0.608079463	060133551071069	060133551071	06013355107	06013	Rural	0	Rural	0	502.5741494	Contra Costa		5048	18.51142282	36-40%	8	4	0.015091	34.824996	8.349111804	28.09667674	0.88
836	3860-P84-890	No	2	SF Bay Area: Grant Administration	750000	750000	Association of Bay Area Governments	Project will help local public agencies to meet long-term water supply needs, protection of water quality, and augment/restore environmental conditions.	Research/Planning (including Science)	Project Implementation	37.7969755	-122.266118	Incompatible	Not Reviewed (Incompatible)	Point	Unique, no duplicates		18	13	09	06001333400	333400	182	243	0.748971193	0.606022953	0.602061827	0.696590071	060014033002016	060014033002	06001403300	06001	Urban	498.4838204	Urban	1	498.4838204	Alameda	Oakland	4054	30.42160687	61-65%	13	7	0	0	7.785107937	21.24874119	50.98
672	3860-P84-889	No	2	Coachella Valley: Regional Water Conservation Program	1000000	1347500	Coachella Valley Water District	Project will help local public agencies to meet long-term water supply needs, protection of water quality, and augment/restore environmental conditions.	Water Management	Project Implementation	33.755278	-116.328611	Incompatible	Not Reviewed (Incompatible)	Point	Unique, no duplicates		42	36	28	0606542020	42020	567	1009	0.561942517	0.705716146	0.589630395	0.61115244	060650449272004	060650449272	06065044927	06065	Urban	502.5741529	Urban	1	502.5741529	Riverside	Palm Desert	3801	17.35398095	31-35%	7	4	0.22134	77.88077353	6.622923317	9.516616314	10.95
670	3860-P84-888	No	2	Coachella Valley: Groundwater Quality Protection Program -- Cathedral City	1000000	3071540	Coachella Valley Water District	Project will help local public agencies to meet long-term water supply needs, protection of water quality, and augment/restore environmental conditions.	Infrastructure Improvement, Water Management	Project Implementation	33.783611	-116.46222	Incompatible	Not Reviewed (Incompatible)	Point	Unique, no duplicates		56	36	28	0606540035	40035	602	982	0.613034623	0.573823085	0.589630395	0.61115244	060650450003025	060650450003	06065045000	06065	Urban	502.512433	Urban	0.999877168	502.5741654	Riverside	Cathedral City	3424	24.90538654	51-55%	11	6	0.352984	87.24628416	5.773021725	6.13041289	4.8
671	3860-P84-887	No	2	Coachella Valley: Groundwater Quality Protection Program -- Desert Hot Springs	960000	1513000	Coachella Valley Water District	Project will help local public agencies to meet long-term water supply needs, protection of water quality, and augment/restore environmental conditions.	Infrastructure Improvement, Water Management	Complete and Fully Paid	33.963056	-116.499722	Incompatible	Not Reviewed (Incompatible)	Point	Unique, no duplicates		56	36	28	0606558010	58010	377	648	0.581790123	0.573823085	0.589630395	0.61115244	060650445091039	060650445091	06065044509	06065	Urban	502.5741587	Urban	1	502.5741587	Riverside	Desert Hot Springs	3939	16.54432413	31-35%	7	4	0.535414	94.50215758	4.564741691	1.447633434	1.96
881	3860-P84-886	No	2	Greater Monterey County: Evaluation of Potential for Stormwater Toxicity Reduction by Low Impact Development (LID) Treatment Systems	214073	280991	City of Soledad	Project will help local public agencies to meet long-term water supply needs, protection of water quality, and augment/restore environmental conditions.	Monitoring, Research/Planning (including Science)	Project Implementation	36.718889	-121.665	Incompatible	Not Reviewed (Incompatible)	Point	Unique, no duplicates		30	20	12	06053UNASSIGN	UNASSIGN	0	0		0.465671326	0.525808531	0.498541199	060530105041009	060530105041	06053010504	06053	Urban	217.826836	Rural	0.43342228	502.5741542	Monterey	Salinas	4732	38.25339535	76-80%	16	8	0	0	5.240651972	3.889728097	6.07
880	3860-P84-885	No	2	Greater Monterey County: Watershed Approach to Water Quality Solutions	413673	553423	City of Soledad	Project will help local public agencies to meet long-term water supply needs, protection of water quality, and augment/restore environmental conditions.	Water Management	Project Implementation	36.73444	-121.640833	Compatible	Local	Point	Unique, no duplicates		29	20	17	060532033	2033	414	850	0.487058824	0.459356784	0.525808531	0.438941561	060530105011032	060530105011	06053010501	06053	Urban	429.7631322	Urban	0.855123823	502.574154	Monterey		6339	27.30227179	56-60%	12	6	0	0	5.477262385	5.148539778	2.08
879	3860-P84-884	No	2	Greater Monterey County: Water Quality Enhancement of the Tembladero Slough and Coastal Access for the Community of Castroville	379555	506073	City of Soledad	Project will help local public agencies to meet long-term water supply needs, protection of water quality, and augment/restore environmental conditions.	Restoration, Recreation/Access/Interpretation, Water Management, Technical Assistance	Project Implementation	36.768333	-121.767222	Compatible	Local	Point	Unique, no duplicates		29	20	17	060539205	9205	21	50	0.42	0.459356784	0.525808531	0.438941561	060530103061044	060530103061	06053010306	06053	Rural	131.2827853	Rural	0.261220724	502.5741583	Monterey		1250	35.70914769	71-75%	15	8	0	0	5.450288296	5.047834844	3.72
878	3860-P84-883	No	2	Greater Monterey County: Integrated Restoration in Elkhorn Slough	913339	2120920	City of Soledad	Project will help local public agencies to meet long-term water supply needs, protection of water quality, and augment/restore environmental conditions.	Restoration	Project Implementation	36.809167	-121.7525	Compatible	Local	Point	Unique, no duplicates		29	20	17	060539205	9205	21	50	0.42	0.459356784	0.525808531	0.438941561	060530146012030	060530146012	06053014601	06053	Rural	0	Rural	0	502.5741625	Monterey		5232	41.04072327	81-85%	17	9	0	0	5.971502817	6.621349446	4.32
877	3860-P84-882	No	2	Greater Monterey County: Castroville CSD Well 2B Treatment Project	581000	796020	City of Soledad	Project will help local public agencies to meet long-term water supply needs, protection of water quality, and augment/restore environmental conditions.	Infrastructure Improvement	Project Implementation	36.771111	-121.754167	Compatible	Local	Point	Unique, no duplicates		29	20	17	060532026	2026	152	235	0.646808511	0.459356784	0.525808531	0.438941561	060530104001000	060530104001	06053010400	06053	Urban	317.0762478	Urban	0.630904401	502.5741574	Monterey	Castroville	6481	29.00990105	61-65%	13	7	0	0	5.577330188	5.412890232	5.04
1098	3860-P84-881	No	2	CABY: Leak Detection and Repair	333472	333472	City of Nevada City	Project will help local public agencies to meet long-term water supply needs, protection of water quality, and augment/restore environmental conditions.	Research/Planning (including Science)	Project Implementation	39.270556	-120.814167	Incompatible	Not Reviewed (Incompatible)	Point	Unique, no duplicates		01	01	01	06057CP05	CP05	1473	3872	0.380423554	0.473891147	0.50652437	0.411030173	060570007012094	060570007012	06057000701	06057	Rural	0	Rural	0	502.5741504	Nevada		7436	13.77962737	21-25%	5	3	0.087422	62.12242289	4.875926613	2.21550856	0.37
1097	3860-P84-880	No	2	CABY: Comprehensive Water Conservation Planning Program	83390	83390	City of Nevada City	Project will help local public agencies to meet long-term water supply needs, protection of water quality, and augment/restore environmental conditions.	Technical Assistance, Research/Planning (including Science)	Project Implementation	39.359444	-120.799167	Incompatible	Not Reviewed (Incompatible)	Point	Unique, no duplicates		01	01	01	06057MB154	MB154	34	91	0.373626374	0.473891147	0.50652437	0.411030173	060570009003304	060570009003	06057000900	06057	Rural	0	Rural	0	502.5741557	Nevada	Washington	4348	17.43102422	31-35%	7	4	0.011017	30.03036599	6.184419748	7.389224572	0.55
1096	3860-P84-879	No	2	CABY: Downtown Leak Detection and Repair	115146	115146	City of Nevada City	Project will help local public agencies to meet long-term water supply needs, protection of water quality, and augment/restore environmental conditions.	Research/Planning (including Science)	Project Implementation	39.359444	-120.799167	Incompatible	Not Reviewed (Incompatible)	Point	Unique, no duplicates		01	01	01	06057MB154	MB154	34	91	0.373626374	0.473891147	0.50652437	0.411030173	060570009003304	060570009003	06057000900	06057	Rural	0	Rural	0	502.5741557	Nevada	Washington	4348	17.43102422	31-35%	7	4	0.011017	30.03036599	6.184419748	7.389224572	0.55
1095	3860-P84-878	No	2	CABY: Integrated Water Shortage Contingency and Comprehensive Drought Preparedness Program	88805	88805	City of Nevada City	Project will help local public agencies to meet long-term water supply needs, protection of water quality, and augment/restore environmental conditions.	Technical Assistance, Research/Planning (including Science)	Project Implementation	39.359444	-120.799167	Incompatible	Not Reviewed (Incompatible)	Point	Unique, no duplicates		01	01	01	06057MB154	MB154	34	91	0.373626374	0.473891147	0.50652437	0.411030173	060570009003304	060570009003	06057000900	06057	Rural	0	Rural	0	502.5741557	Nevada	Washington	4348	17.43102422	31-35%	7	4	0.011017	30.03036599	6.184419748	7.389224572	0.55
1094	3860-P84-877	No	2	CABY: CABY Water Trust	140484	197284	City of Nevada City	Project will help local public agencies to meet long-term water supply needs, protection of water quality, and augment/restore environmental conditions.	Research/Planning (including Science)	Project Implementation	38.931389	-121.080556	Incompatible	Not Reviewed (Incompatible)	Point	Unique, no duplicates		01	01	01	060610345314	0345314	210	528	0.397727273	0.473891147	0.50652437	0.411030173	060610218022041	060610218022	06061021802	06061	Urban	502.5741564	Urban	1	502.5741564	Placer	North Auburn	5676	21.091654	41-45%	9	5	0.131856	68.49928081	5.866527062	6.344410876	6.08
1085	3860-P84-876	No	2	CABY: Gracie Road Intertie	46415	46415	City of Nevada City	Project will help local public agencies to meet long-term water supply needs, protection of water quality, and augment/restore environmental conditions.	Infrastructure Improvement	Project Implementation	39.270556	-120.814167	Incompatible	Not Reviewed (Incompatible)	Point	Unique, no duplicates		01	01	01	06057CP05	CP05	1473	3872	0.380423554	0.473891147	0.50652437	0.411030173	060570007012094	060570007012	06057000701	06057	Rural	0	Rural	0	502.5741504	Nevada		7436	13.77962737	21-25%	5	3	0.087422	62.12242289	4.875926613	2.21550856	0.37
1093	3860-P84-875	No	2	CABY: System-wide Installation of Water Meters	115430	115430	City of Nevada City	Project will help local public agencies to meet long-term water supply needs, protection of water quality, and augment/restore environmental conditions.	Infrastructure Improvement, Water Management	Project Implementation	39.359444	-120.799167	Incompatible	Not Reviewed (Incompatible)	Point	Unique, no duplicates		01	01	01	06057MB154	MB154	34	91	0.373626374	0.473891147	0.50652437	0.411030173	060570009003304	060570009003	06057000900	06057	Rural	0	Rural	0	502.5741557	Nevada	Washington	4348	17.43102422	31-35%	7	4	0.011017	30.03036599	6.184419748	7.389224572	0.55
1092	3860-P84-874	No	2	CABY: Relief Hill Road - Flow Control Pressure Improvements	273411	273411	City of Nevada City	Project will help local public agencies to meet long-term water supply needs, protection of water quality, and augment/restore environmental conditions.	Infrastructure Improvement	Project Implementation	39.359444	-120.799167	Incompatible	Not Reviewed (Incompatible)	Point	Unique, no duplicates		01	01	01	06057MB154	MB154	34	91	0.373626374	0.473891147	0.50652437	0.411030173	060570009003304	060570009003	06057000900	06057	Rural	0	Rural	0	502.5741557	Nevada	Washington	4348	17.43102422	31-35%	7	4	0.011017	30.03036599	6.184419748	7.389224572	0.55
1091	3860-P84-873	No	2	CABY: Maybert Road Distribution Line Improvements	404487	404487	City of Nevada City	Project will help local public agencies to meet long-term water supply needs, protection of water quality, and augment/restore environmental conditions.	Infrastructure Improvement	Project Implementation	39.359444	-120.799167	Incompatible	Not Reviewed (Incompatible)	Point	Unique, no duplicates		01	01	01	06057MB154	MB154	34	91	0.373626374	0.473891147	0.50652437	0.411030173	060570009003304	060570009003	06057000900	06057	Rural	0	Rural	0	502.5741557	Nevada	Washington	4348	17.43102422	31-35%	7	4	0.011017	30.03036599	6.184419748	7.389224572	0.55
1083	3860-P84-872	No	2	CABY: Level-Control Altitude Valves Improvements	267726	267726	City of Nevada City	Project will help local public agencies to meet long-term water supply needs, protection of water quality, and augment/restore environmental conditions.	Infrastructure Improvement, Water Management	Project Implementation	39.359444	-120.799167	Incompatible	Not Reviewed (Incompatible)	Point	1 record retained of all-field duplicates		01	01	01	06057MB154	MB154	34	91	0.373626374	0.473891147	0.50652437	0.411030173	060570009003304	060570009003	06057000900	06057	Rural	0	Rural	0	502.5741557	Nevada	Washington	4348	17.43102422	31-35%	7	4	0.011017	30.03036599	6.184419748	7.389224572	0.55
1090	3860-P84-871	No	2	CABY: South Pine Street Distribution System Improvement	382097	382097	City of Nevada City	Project will help local public agencies to meet long-term water supply needs, protection of water quality, and augment/restore environmental conditions.	Infrastructure Improvement	Project Implementation	39.270556	-120.814167	Incompatible	Not Reviewed (Incompatible)	Point	Unique, no duplicates		01	01	01	06057CP05	CP05	1473	3872	0.380423554	0.473891147	0.50652437	0.411030173	060570007012094	060570007012	06057000701	06057	Rural	0	Rural	0	502.5741504	Nevada		7436	13.77962737	21-25%	5	3	0.087422	62.12242289	4.875926613	2.21550856	0.37
1089	3860-P84-870	No	2	CABY: Prospect Street Distribution System Improvement	120508	120508	City of Nevada City	Project will help local public agencies to meet long-term water supply needs, protection of water quality, and augment/restore environmental conditions.	Infrastructure Improvement	Project Implementation	39.270556	-120.814167	Incompatible	Not Reviewed (Incompatible)	Point	Unique, no duplicates		01	01	01	06057CP05	CP05	1473	3872	0.380423554	0.473891147	0.50652437	0.411030173	060570007012094	060570007012	06057000701	06057	Rural	0	Rural	0	502.5741504	Nevada		7436	13.77962737	21-25%	5	3	0.087422	62.12242289	4.875926613	2.21550856	0.37
1088	3860-P84-869	No	2	CABY: Park Avenue Distribution System Improvement	97370	97370	City of Nevada City	Project will help local public agencies to meet long-term water supply needs, protection of water quality, and augment/restore environmental conditions.	Infrastructure Improvement	Project Implementation	39.270556	-120.814167	Incompatible	Not Reviewed (Incompatible)	Point	Unique, no duplicates		01	01	01	06057CP05	CP05	1473	3872	0.380423554	0.473891147	0.50652437	0.411030173	060570007012094	060570007012	06057000701	06057	Rural	0	Rural	0	502.5741504	Nevada		7436	13.77962737	21-25%	5	3	0.087422	62.12242289	4.875926613	2.21550856	0.37
1087	3860-P84-868	No	2	CABY: Installation of Water Meters on City Facilities	6375	6375	City of Nevada City	Project will help local public agencies to meet long-term water supply needs, protection of water quality, and augment/restore environmental conditions.	Infrastructure Improvement	Project Implementation	39.270556	-120.814167	Incompatible	Not Reviewed (Incompatible)	Point	Unique, no duplicates		01	01	01	06057CP05	CP05	1473	3872	0.380423554	0.473891147	0.50652437	0.411030173	060570007012094	060570007012	06057000701	06057	Rural	0	Rural	0	502.5741504	Nevada		7436	13.77962737	21-25%	5	3	0.087422	62.12242289	4.875926613	2.21550856	0.37
1086	3860-P84-867	No	2	CABY: Install Altitude Valves with Integrated SCADA Systems on Storage Tanks	227415	227415	City of Nevada City	Project will help local public agencies to meet long-term water supply needs, protection of water quality, and augment/restore environmental conditions.	Infrastructure Improvement, Water Management	Project Implementation	39.270556	-120.814167	Incompatible	Not Reviewed (Incompatible)	Point	Unique, no duplicates		01	01	01	06057CP05	CP05	1473	3872	0.380423554	0.473891147	0.50652437	0.411030173	060570007012094	060570007012	06057000701	06057	Rural	0	Rural	0	502.5741504	Nevada		7436	13.77962737	21-25%	5	3	0.087422	62.12242289	4.875926613	2.21550856	0.37
655	3860-P84-866	No	2	Inyo-Mono: Well Rehabilitation (Phase I)	98000	135000	Central Sierra Resource Conservation and Development, Inc.	Project will help local public agencies to meet long-term water supply needs, protection of water quality, and augment/restore environmental conditions.	Infrastructure Improvement	Project Implementation	37.643056	-118.981667	Compatible	Local	Point	Unique, no duplicates		05	08	08	0605112	12	413	908	0.454845815	0.481794598	0.737485498	0.640361645	060510002007011	060510002007	06051000200	06051	Urban	502.5741559	Urban	1	502.5741559	Mono	Mammoth Lakes	8237	8.175205708	6-10%	2	1	0	0	2.302646146	0.012588117	0.08
654	3860-P84-865	No	2	Inyo-Mono: Safe Drinking Water and Fire Water Supply Feasibility Study for Tecopa, California	65172	66172	Central Sierra Resource Conservation and Development, Inc.	Project will help local public agencies to meet long-term water supply needs, protection of water quality, and augment/restore environmental conditions.	Research/Planning (including Science)	Complete and Fully Paid	35.848333	-116.226389	Incompatible	Not Reviewed (Incompatible)	Point	Unique, no duplicates		26	08	08	06027127	127	43	86	0.5	0.463021312	0.737485498	0.640361645	060270008001702	060270008001	06027000800	06027	Rural	0	Rural	0	502.5741517	Inyo	Tecopa	3378	26.53595564	56-60%	12	6	0.02935	47.32299824	4.896808933	2.265861027	0.02
647	3860-P84-864	No	2	Inyo-Mono: Round Valley Joint Elementary School District Water Project	80400	110700	Central Sierra Resource Conservation and Development, Inc.	Project will help local public agencies to meet long-term water supply needs, protection of water quality, and augment/restore environmental conditions.	Infrastructure Improvement	Complete and Fully Paid	37.418611	-118.585833	Compatible	Local	Point	Unique, no duplicates		26	08	08	06027101	101	72	214	0.336448598	0.463021312	0.737485498	0.640361645	060270002001211	060270002001	06027000200	06027	Rural	0	Rural	0	502.574154	Inyo	Round Valley	1718	15.34633759	26-30%	6	3	0	0	0	0	0.06
652	3860-P84-863	No	2	Inyo-Mono: Pump Operation Redundancy and SCADA Improvement Project	62708	83099	Central Sierra Resource Conservation and Development, Inc.	Project will help local public agencies to meet long-term water supply needs, protection of water quality, and augment/restore environmental conditions.	Research/Planning (including Science)	Project Implementation	36.803611	-118.198889	Incompatible	Not Reviewed (Incompatible)	Point	1 record retained of all-field duplicates		26	08	08	06027119	119	109	317	0.34384858	0.463021312	0.737485498	0.640361645	060270005001746	060270005001	06027000500	06027	Rural	0	Rural	0	502.5741539	Inyo	Independence	2568	9.53229881	6-10%	2	1	0	0	0	0	0.01
651	3860-P84-862	No	2	Inyo-Mono: New Hilltop Well	55300	117400	Central Sierra Resource Conservation and Development, Inc.	Project will help local public agencies to meet long-term water supply needs, protection of water quality, and augment/restore environmental conditions.	Infrastructure Improvement	Complete and Fully Paid	37.512778	-118.636667	Compatible	Local	Point	Unique, no duplicates		05	08	08	0605111	11	0	0		0.481794598	0.737485498	0.640361645	060510001013179	060510001013	06051000101	06051	Rural	0	Rural	0	502.5741579	Mono	Swall Meadows	3463	13.24558944	21-25%	5	3	0	0	0	0	0.04
650	3860-P84-861	No	2	Inyo-Mono: CSA-2 Sewer System Improvements Project	310895	421521	Central Sierra Resource Conservation and Development, Inc.	Project will help local public agencies to meet long-term water supply needs, protection of water quality, and augment/restore environmental conditions.	Infrastructure Improvement	Project Implementation	37.237222	-118.597222	Incompatible	Not Reviewed (Incompatible)	Point	Unique, no duplicates		26	08	08	06027102	102	91	232	0.392241379	0.463021312	0.737485498	0.640361645	060270002001372	060270002001	06027000200	06027	Rural	0	Rural	0	502.5741534	Inyo		1718	15.34633759	26-30%	6	3	0	0	0	0	0.06
649	3860-P84-860	No	2	Inyo-Mono: Coleville High School Water Project	266000	354667	Central Sierra Resource Conservation and Development, Inc.	Project will help local public agencies to meet long-term water supply needs, protection of water quality, and augment/restore environmental conditions.	Infrastructure Improvement, Water Management	Project Implementation	38.568889	-119.510556	Compatible	Local	Point	Unique, no duplicates		05	08	08	0605101	01	89	270	0.32962963	0.481794598	0.737485498	0.640361645	060510001021038	060510001021	06051000102	06051	Rural	0	Rural	0	502.5741529	Mono	Coleville	2502	14.54851838	21-25%	5	3	0	0	2.850779967	0.125881168	0.12
915	3860-P84-859	No	2	Upper Santa Clara River: Saugus Groundwater Wells	4756197	11127716	Castaic Lake Water Agency	Project will help local public agencies to meet long-term water supply needs, protection of water quality, and augment/restore environmental conditions.	Water Management	Project Implementation	34.40746	-118.57969	Incompatible	Not Reviewed (Incompatible)	Point	Unique, no duplicates		38	25	27	060376820002A	6820002A	158	310	0.509677419	0.456351746	0.440704675	0.599490273	060379203391056	060379203391	06037920339	06037	Urban	502.5741539	Urban	1	502.5741539	Los Angeles	Stevenson Ranch	7377	13.87868411	21-25%	5	3	0.311119	84.80102285	8.929704101	37.14753273	12.07
919	3860-P84-858	No	2	Upper Santa Clara River: SCR Arundo & Tamarisk Removal (SC-1/USFS-1)	666449	726449	Castaic Lake Water Agency	Project will help local public agencies to meet long-term water supply needs, protection of water quality, and augment/restore environmental conditions.	Restoration	Project Implementation	34.42302	-118.53413	Compatible	Local	Point	Unique, no duplicates		38	25	21	060376220013A	6220013A	65	153	0.424836601	0.456351746	0.440704675	0.623727764	060379200131003	060379200131	06037920013	06037	Urban	502.5741588	Urban	1	502.5741588	Los Angeles	Santa Clarita	4306	24.28001539	51-55%	11	6	0.489948	93.27153588	8.926919197	37.10976838	7.45
918	3860-P84-857	No	2	Upper Santa Clara River: SCR Sewer Trunk Line (NCWD-3)	240000	240000	Castaic Lake Water Agency	Project will help local public agencies to meet long-term water supply needs, protection of water quality, and augment/restore environmental conditions.	Water Management	Complete and Fully Paid	34.42221	-118.4235	Incompatible	Not Reviewed (Incompatible)	Point	Unique, no duplicates		38	25	21	060376220086A	6220086A	104	245	0.424489796	0.456351746	0.440704675	0.623727764	060379108091013	060379108091	06037910809	06037	Rural	340.8704095	Urban	0.678248983	502.5741547	Los Angeles	Santa Clarita	2235	15.77476918	26-30%	6	3	0.407303	90.09109797	9.219600355	41.79254783	4.24
917	3860-P84-856	No	2	Upper Santa Clara River: SCV WUE Programs (CLWA-3)	2024715	2699620	Castaic Lake Water Agency	Project will help local public agencies to meet long-term water supply needs, protection of water quality, and augment/restore environmental conditions.	Water Management	Project Implementation	34.42973	-118.51461	Incompatible	Not Reviewed (Incompatible)	Point	Unique, no duplicates		38	25	21	060376220013A	6220013A	65	153	0.424836601	0.456351746	0.440704675	0.623727764	060379200133000	060379200133	06037920013	06037	Urban	502.5741537	Urban	1	502.5741537	Los Angeles	Santa Clarita	4306	24.28001539	51-55%	11	6	0.489948	93.27153588	8.926919197	37.10976838	7.45
822	3860-P84-855	No	2	SF Bay Area: Water Efficient Landscape Rebate Program	1379625	2617609	Bay Area Clean Water Agencies	Project will help local public agencies to meet long-term water supply needs, protection of water quality, and augment/restore environmental conditions.	Water Management	Project Implementation	37.804	-122.271	Incompatible	Not Reviewed (Incompatible)	Point	Unique, no duplicates		18	13	09	06001337110	337110	228	293	0.778156997	0.606022953	0.602061827	0.696590071	060014030001003	060014030001	06001403000	06001	Urban	502.5741514	Urban	1	502.5741514	Alameda	Oakland	2788	43.79004678	86-90%	18	9	0	0	7.770613028	21.05991944	52.33
835	3860-P84-854	No	2	SF Bay Area: S.F. Estuary Steelhead Monitoring Program	378166	498537	Bay Area Clean Water Agencies	Project will help local public agencies to meet long-term water supply needs, protection of water quality, and augment/restore environmental conditions.	Monitoring, Technical Assistance	Project Implementation	37.804	-122.271	Incompatible	Not Reviewed (Incompatible)	Point	Unique, no duplicates		18	13	09	06001337110	337110	228	293	0.778156997	0.606022953	0.602061827	0.696590071	060014030001003	060014030001	06001403000	06001	Urban	502.5741514	Urban	1	502.5741514	Alameda	Oakland	2788	43.79004678	86-90%	18	9	0	0	7.770613028	21.05991944	52.33
834	3860-P84-853	No	2	SF Bay Area: Watershed Program Administration	123574	123574	Bay Area Clean Water Agencies	Project will help local public agencies to meet long-term water supply needs, protection of water quality, and augment/restore environmental conditions.	Research/Planning (including Science)	Project Implementation	37.804	-122.271	Incompatible	Not Reviewed (Incompatible)	Point	Unique, no duplicates		18	13	09	06001337110	337110	228	293	0.778156997	0.606022953	0.602061827	0.696590071	060014030001003	060014030001	06001403000	06001	Urban	502.5741514	Urban	1	502.5741514	Alameda	Oakland	2788	43.79004678	86-90%	18	9	0	0	7.770613028	21.05991944	52.33
833	3860-P84-852	No	2	SF Bay Area: Richmond Shoreline & San Pablo Flood Project	85000	219989	Bay Area Clean Water Agencies	Project will help local public agencies to meet long-term water supply needs, protection of water quality, and augment/restore environmental conditions.	Water Management	Project Implementation	37.804	-122.271	Compatible	Local	Point	Unique, no duplicates		18	13	09	06001337110	337110	228	293	0.778156997	0.606022953	0.602061827	0.696590071	060014030001003	060014030001	06001403000	06001	Urban	502.5741514	Urban	1	502.5741514	Alameda	Oakland	2788	43.79004678	86-90%	18	9	0	0	7.770613028	21.05991944	52.33
801	3860-P84-851	No	2	SF Bay Area: Storm Water Improvements & Pilot Project at Bay Pt.	160000	163000	Bay Area Clean Water Agencies	Project will help local public agencies to meet long-term water supply needs, protection of water quality, and augment/restore environmental conditions.	Research/Planning (including Science)	Project Implementation	37.804	-122.271	Incompatible	Not Reviewed (Incompatible)	Point	Unique, no duplicates		18	13	09	06001337110	337110	228	293	0.778156997	0.606022953	0.602061827	0.696590071	060014030001003	060014030001	06001403000	06001	Urban	502.5741514	Urban	1	502.5741514	Alameda	Oakland	2788	43.79004678	86-90%	18	9	0	0	7.770613028	21.05991944	52.33
832	3860-P84-850	No	2	SF Bay Area: Flood Infrastructure Mapping & Communication Tool	655000	840000	Bay Area Clean Water Agencies	Project will help local public agencies to meet long-term water supply needs, protection of water quality, and augment/restore environmental conditions.	Water Management	Project Implementation	37.804	-122.271	Incompatible	Not Reviewed (Incompatible)	Point	Unique, no duplicates		18	13	09	06001337110	337110	228	293	0.778156997	0.606022953	0.602061827	0.696590071	060014030001003	060014030001	06001403000	06001	Urban	502.5741514	Urban	1	502.5741514	Alameda	Oakland	2788	43.79004678	86-90%	18	9	0	0	7.770613028	21.05991944	52.33
831	3860-P84-849	No	2	SF Bay Area: Watershed Partnership Technical Assistance	150000	200000	Bay Area Clean Water Agencies	Project will help local public agencies to meet long-term water supply needs, protection of water quality, and augment/restore environmental conditions.	Technical Assistance	Project Implementation	37.804	-122.271	Incompatible	Not Reviewed (Incompatible)	Point	Unique, no duplicates		18	13	09	06001337110	337110	228	293	0.778156997	0.606022953	0.602061827	0.696590071	060014030001003	060014030001	06001403000	06001	Urban	502.5741514	Urban	1	502.5741514	Alameda	Oakland	2788	43.79004678	86-90%	18	9	0	0	7.770613028	21.05991944	52.33
830	3860-P84-848	No	2	SF Bay Area: Restoration Guidance and San Francisquito Watershed Restoration	230000	292000	Bay Area Clean Water Agencies	Project will help local public agencies to meet long-term water supply needs, protection of water quality, and augment/restore environmental conditions.	Water Management, Technical Assistance	Project Implementation	37.804	-122.271	Compatible	Local	Point	Unique, no duplicates		18	13	09	06001337110	337110	228	293	0.778156997	0.606022953	0.602061827	0.696590071	060014030001003	060014030001	06001403000	06001	Urban	502.5741514	Urban	1	502.5741514	Alameda	Oakland	2788	43.79004678	86-90%	18	9	0	0	7.770613028	21.05991944	52.33
829	3860-P84-847	No	2	SF Bay Area: Conservation Program Administration	321000	322785	Bay Area Clean Water Agencies	Project will help local public agencies to meet long-term water supply needs, protection of water quality, and augment/restore environmental conditions.	Research/Planning (including Science)	Project Implementation	37.804	-122.271	Incompatible	Not Reviewed (Incompatible)	Point	Unique, no duplicates		18	13	09	06001337110	337110	228	293	0.778156997	0.606022953	0.602061827	0.696590071	060014030001003	060014030001	06001403000	06001	Urban	502.5741514	Urban	1	502.5741514	Alameda	Oakland	2788	43.79004678	86-90%	18	9	0	0	7.770613028	21.05991944	52.33
828	3860-P84-846	No	2	SF Bay Area: Napa County Rainwater Harvesting Pilot Project	250000	328335	Bay Area Clean Water Agencies	Project will help local public agencies to meet long-term water supply needs, protection of water quality, and augment/restore environmental conditions.	Water Management	Project Implementation	37.804	-122.271	Compatible	Local	Point	Unique, no duplicates		18	13	09	06001337110	337110	228	293	0.778156997	0.606022953	0.602061827	0.696590071	060014030001003	060014030001	06001403000	06001	Urban	502.5741514	Urban	1	502.5741514	Alameda	Oakland	2788	43.79004678	86-90%	18	9	0	0	7.770613028	21.05991944	52.33
827	3860-P84-845	No	2	SF Bay Area: High Efficiency Clothes Washer Rebate Program	1920863	3846848	Bay Area Clean Water Agencies	Project will help local public agencies to meet long-term water supply needs, protection of water quality, and augment/restore environmental conditions.	Water Management	Project Implementation	37.804	-122.271	Incompatible	Not Reviewed (Incompatible)	Point	Unique, no duplicates		18	13	09	06001337110	337110	228	293	0.778156997	0.606022953	0.602061827	0.696590071	060014030001003	060014030001	06001403000	06001	Urban	502.5741514	Urban	1	502.5741514	Alameda	Oakland	2788	43.79004678	86-90%	18	9	0	0	7.770613028	21.05991944	52.33
826	3860-P84-844	No	2	SF Bay Area: High Efficiency Toilet & Urinal Rebate Direct Install	2691225	3756950	Bay Area Clean Water Agencies	Project will help local public agencies to meet long-term water supply needs, protection of water quality, and augment/restore environmental conditions.	Water Management	Project Implementation	37.804	-122.271	Incompatible	Not Reviewed (Incompatible)	Point	Unique, no duplicates		18	13	09	06001337110	337110	228	293	0.778156997	0.606022953	0.602061827	0.696590071	060014030001003	060014030001	06001403000	06001	Urban	502.5741514	Urban	1	502.5741514	Alameda	Oakland	2788	43.79004678	86-90%	18	9	0	0	7.770613028	21.05991944	52.33
825	3860-P84-843	No	2	SF Bay Area: High Efficiency Toilet & Urinal Rebate Program	1747500	3151325	Bay Area Clean Water Agencies	Project will help local public agencies to meet long-term water supply needs, protection of water quality, and augment/restore environmental conditions.	Water Management	Project Implementation	37.804	-122.271	Incompatible	Not Reviewed (Incompatible)	Point	Unique, no duplicates		18	13	09	06001337110	337110	228	293	0.778156997	0.606022953	0.602061827	0.696590071	060014030001003	060014030001	06001403000	06001	Urban	502.5741514	Urban	1	502.5741514	Alameda	Oakland	2788	43.79004678	86-90%	18	9	0	0	7.770613028	21.05991944	52.33
824	3860-P84-842	No	2	SF Bay Area: Weather Based Irrigation Controller Program	651225	1183847	Bay Area Clean Water Agencies	Project will help local public agencies to meet long-term water supply needs, protection of water quality, and augment/restore environmental conditions.	Water Management	Project Implementation	37.804	-122.271	Incompatible	Not Reviewed (Incompatible)	Point	Unique, no duplicates		18	13	09	06001337110	337110	228	293	0.778156997	0.606022953	0.602061827	0.696590071	060014030001003	060014030001	06001403000	06001	Urban	502.5741514	Urban	1	502.5741514	Alameda	Oakland	2788	43.79004678	86-90%	18	9	0	0	7.770613028	21.05991944	52.33
823	3860-P84-841	No	2	SF Bay Area: Bay Friendly Landscape Training Program	230247	470979	Bay Area Clean Water Agencies	Project will help local public agencies to meet long-term water supply needs, protection of water quality, and augment/restore environmental conditions.	Water Management	Project Implementation	37.804	-122.271	Incompatible	Not Reviewed (Incompatible)	Point	Unique, no duplicates		18	13	09	06001337110	337110	228	293	0.778156997	0.606022953	0.602061827	0.696590071	060014030001003	060014030001	06001403000	06001	Urban	502.5741514	Urban	1	502.5741514	Alameda	Oakland	2788	43.79004678	86-90%	18	9	0	0	7.770613028	21.05991944	52.33
820	3860-P84-840	No	2	SF Bay Area: Pescadero Integrated Flood Reduction & Habitat Enhancement Project	219310	256090	Bay Area Clean Water Agencies	Project will help local public agencies to meet long-term water supply needs, protection of water quality, and augment/restore environmental conditions.	Water Management	Project Implementation	37.804	-122.271	Compatible	Local	Point	1 record retained of all-field duplicates		18	13	09	06001337110	337110	228	293	0.778156997	0.606022953	0.602061827	0.696590071	060014030001003	060014030001	06001403000	06001	Urban	502.5741514	Urban	1	502.5741514	Alameda	Oakland	2788	43.79004678	86-90%	18	9	0	0	7.770613028	21.05991944	52.33
818	3860-P84-839	No	2	SF Bay Area: Stream Restoration w/ Schools in North Bay DACs	199976	264976	Bay Area Clean Water Agencies	Project will help local public agencies to meet long-term water supply needs, protection of water quality, and augment/restore environmental conditions.	Water Management	Project Implementation	37.804	-122.271	Compatible	Local	Point	1 record retained of all-field duplicates		18	13	09	06001337110	337110	228	293	0.778156997	0.606022953	0.602061827	0.696590071	060014030001003	060014030001	06001403000	06001	Urban	502.5741514	Urban	1	502.5741514	Alameda	Oakland	2788	43.79004678	86-90%	18	9	0	0	7.770613028	21.05991944	52.33
817	3860-P84-838	No	2	SF Bay Area: South Bay Salt Pond 16A/17 Habitat Restoration	1265000	7549918	Bay Area Clean Water Agencies	Project will help local public agencies to meet long-term water supply needs, protection of water quality, and augment/restore environmental conditions.	Restoration	Complete and Fully Paid	37.804	-122.271	Compatible	Local	Point	Unique, no duplicates		18	13	09	06001337110	337110	228	293	0.778156997	0.606022953	0.602061827	0.696590071	060014030001003	060014030001	06001403000	06001	Urban	502.5741514	Urban	1	502.5741514	Alameda	Oakland	2788	43.79004678	86-90%	18	9	0	0	7.770613028	21.05991944	52.33
816	3860-P84-837	No	2	SF Bay Area: Bair Island Restoration	1265000	2982180	Bay Area Clean Water Agencies	Project will help local public agencies to meet long-term water supply needs, protection of water quality, and augment/restore environmental conditions.	Restoration	Complete and Fully Paid	37.804	-122.271	Compatible	Local	Point	Unique, no duplicates		18	13	09	06001337110	337110	228	293	0.778156997	0.606022953	0.602061827	0.696590071	060014030001003	060014030001	06001403000	06001	Urban	502.5741514	Urban	1	502.5741514	Alameda	Oakland	2788	43.79004678	86-90%	18	9	0	0	7.770613028	21.05991944	52.33
815	3860-P84-836	No	2	SF Bay Area: Sears Point Wetland and Watershed Restoration	1265000	17080121	Bay Area Clean Water Agencies	Project will help local public agencies to meet long-term water supply needs, protection of water quality, and augment/restore environmental conditions.	Restoration, Water Management	Project Implementation	37.804	-122.271	Compatible	Local	Point	Unique, no duplicates		18	13	09	06001337110	337110	228	293	0.778156997	0.606022953	0.602061827	0.696590071	060014030001003	060014030001	06001403000	06001	Urban	502.5741514	Urban	1	502.5741514	Alameda	Oakland	2788	43.79004678	86-90%	18	9	0	0	7.770613028	21.05991944	52.33
814	3860-P84-835	No	2	SF Bay Area: South Bay Advanced RW Treatment, Reverse Osmosis	2485000	7676700	Bay Area Clean Water Agencies	Project will help local public agencies to meet long-term water supply needs, protection of water quality, and augment/restore environmental conditions.	Water Management	Complete and Fully Paid	37.804	-122.271	Compatible	Local	Point	Unique, no duplicates		18	13	09	06001337110	337110	228	293	0.778156997	0.606022953	0.602061827	0.696590071	060014030001003	060014030001	06001403000	06001	Urban	502.5741514	Urban	1	502.5741514	Alameda	Oakland	2788	43.79004678	86-90%	18	9	0	0	7.770613028	21.05991944	52.33
802	3860-P84-834	No	2	SF Bay Area: Harding Park Recycled Water Project	2114000	7436000	Bay Area Clean Water Agencies	Project will help local public agencies to meet long-term water supply needs, protection of water quality, and augment/restore environmental conditions.	Water Management	Complete and Fully Paid	37.804	-122.271	Incompatible	Not Reviewed (Incompatible)	Point	Unique, no duplicates		18	13	09	06001337110	337110	228	293	0.778156997	0.606022953	0.602061827	0.696590071	060014030001003	060014030001	06001403000	06001	Urban	502.5741514	Urban	1	502.5741514	Alameda	Oakland	2788	43.79004678	86-90%	18	9	0	0	7.770613028	21.05991944	52.33
813	3860-P84-833	No	2	SF Bay Area: Sonoma Valley Recycled Water Project, Stage 1	625000	5000000	Bay Area Clean Water Agencies	Project will help local public agencies to meet long-term water supply needs, protection of water quality, and augment/restore environmental conditions.	Water Management	Complete and Fully Paid	37.804	-122.271	Incompatible	Not Reviewed (Incompatible)	Point	Unique, no duplicates		18	13	09	06001337110	337110	228	293	0.778156997	0.606022953	0.602061827	0.696590071	060014030001003	060014030001	06001403000	06001	Urban	502.5741514	Urban	1	502.5741514	Alameda	Oakland	2788	43.79004678	86-90%	18	9	0	0	7.770613028	21.05991944	52.33
811	3860-P84-832	No	2	SF Bay Area: Napa State Hospital Pipeline Construction, Stage 1	625000	3057000	Bay Area Clean Water Agencies	Project will help local public agencies to meet long-term water supply needs, protection of water quality, and augment/restore environmental conditions.	Water Management	Complete and Fully Paid	37.804	-122.271	Incompatible	Not Reviewed (Incompatible)	Point	1 record retained of all-field duplicates		18	13	09	06001337110	337110	228	293	0.778156997	0.606022953	0.602061827	0.696590071	060014030001003	060014030001	06001403000	06001	Urban	502.5741514	Urban	1	502.5741514	Alameda	Oakland	2788	43.79004678	86-90%	18	9	0	0	7.770613028	21.05991944	52.33
809	3860-P84-831	No	2	SF Bay Area: Novato South Service Area - Hamilton Field, Stage 1	625000	14342111	Bay Area Clean Water Agencies	Project will help local public agencies to meet long-term water supply needs, protection of water quality, and augment/restore environmental conditions.	Water Management	Complete and Fully Paid	37.804	-122.271	Incompatible	Not Reviewed (Incompatible)	Point	1 record retained of all-field duplicates		18	13	09	06001337110	337110	228	293	0.778156997	0.606022953	0.602061827	0.696590071	060014030001003	060014030001	06001403000	06001	Urban	502.5741514	Urban	1	502.5741514	Alameda	Oakland	2788	43.79004678	86-90%	18	9	0	0	7.770613028	21.05991944	52.33
807	3860-P84-830	No	2	SF Bay Area: Novato North Service Area Project	625000	11392000	Bay Area Clean Water Agencies	Project will help local public agencies to meet long-term water supply needs, protection of water quality, and augment/restore environmental conditions.	Water Management	Complete and Fully Paid	37.804	-122.271	Incompatible	Not Reviewed (Incompatible)	Point	1 record retained of all-field duplicates		18	13	09	06001337110	337110	228	293	0.778156997	0.606022953	0.602061827	0.696590071	060014030001003	060014030001	06001403000	06001	Urban	502.5741514	Urban	1	502.5741514	Alameda	Oakland	2788	43.79004678	86-90%	18	9	0	0	7.770613028	21.05991944	52.33
806	3860-P84-829	No	2	SF Bay Area: East Bayshore Phase 1A - Interstate 80 Pipeline	741000	2152000	Bay Area Clean Water Agencies	Project will help local public agencies to meet long-term water supply needs, protection of water quality, and augment/restore environmental conditions.	Water Management	Complete and Fully Paid	37.804	-122.271	Incompatible	Not Reviewed (Incompatible)	Point	Unique, no duplicates		18	13	09	06001337110	337110	228	293	0.778156997	0.606022953	0.602061827	0.696590071	060014030001003	060014030001	06001403000	06001	Urban	502.5741514	Urban	1	502.5741514	Alameda	Oakland	2788	43.79004678	86-90%	18	9	0	0	7.770613028	21.05991944	52.33
805	3860-P84-828	No	2	SF Bay Area: Central Dublin Recycled Water Distrib. & Retrofit Proj.	1130000	4587000	Bay Area Clean Water Agencies	Project will help local public agencies to meet long-term water supply needs, protection of water quality, and augment/restore environmental conditions.	Water Management	Complete and Fully Paid	37.804	-122.271	Incompatible	Not Reviewed (Incompatible)	Point	Unique, no duplicates		18	13	09	06001337110	337110	228	293	0.778156997	0.606022953	0.602061827	0.696590071	060014030001003	060014030001	06001403000	06001	Urban	502.5741514	Urban	1	502.5741514	Alameda	Oakland	2788	43.79004678	86-90%	18	9	0	0	7.770613028	21.05991944	52.33
804	3860-P84-827	No	2	SF Bay Area: CCSD-Concord Recycled Water Pipeline	1030000	4230000	Bay Area Clean Water Agencies	Project will help local public agencies to meet long-term water supply needs, protection of water quality, and augment/restore environmental conditions.	Water Management	Complete and Fully Paid	37.804	-122.271	Incompatible	Not Reviewed (Incompatible)	Point	Unique, no duplicates		18	13	09	06001337110	337110	228	293	0.778156997	0.606022953	0.602061827	0.696590071	060014030001003	060014030001	06001403000	06001	Urban	502.5741514	Urban	1	502.5741514	Alameda	Oakland	2788	43.79004678	86-90%	18	9	0	0	7.770613028	21.05991944	52.33
4361	3860-P84-826	No	5	State Water Project Facilities Fish & Wildlife Enhancements & Recreation-Perris Dam Remediation Environmental & Right of Way Project	2386992.19	20118000	DWR	CEQA compliance, right of way acquisition and documentation on Perris Dam Remediation Project	Infrastructure Improvement	Preliminary/Planning	33.8413913	-117.166487	Incompatible	Not Reviewed (Incompatible)	Point	Unique, no duplicates		61	42	31	06065UNASSIGN	UNASSIGN	0	0	0	0.541889287	0.424213216	0.482755872	060650426231014	060650426231	06065042623	06065	Rural	0	Rural	0	502.5741561	Riverside		3682	26.64267273	56-60%	12	6	0.771688	98.25795109	9.179810017	41.3141994	2.77
4360	3860-P84-825	No	5	State Water Project Facilities Fish & Wildlife Enhancements & Recreation-Perris Dam Remediation Project	24816000	121000000	DWR	Remediate a seismic structural deficiency in the Perris Dam foundation.	Infrastructure Improvement	Preliminary/Planning	33.8494347	-117.19275	Incompatible	Not Reviewed (Incompatible)	Point	Unique, no duplicates		61	42	31	0606555752	55752	2	2	1	0.541889287	0.424213216	0.482755872	060650426231020	060650426231	06065042623	06065	Rural	25.94169664	Rural	0.05161765	502.5741543	Riverside		3682	26.64267273	56-60%	12	6	0.771688	98.25795109	9.179810017	41.3141994	2.77
3114	3860-P84-824	No	3	San Bernardino County Flood Emergency Response Project Grant	33810	33810	San Bernardino Flood Control District	Flood Protection	Technical Assistance	Preliminary/Planning	34.10419692	-117.2681764	Incompatible	Not Reviewed (Incompatible)	Point	Unique, no duplicates		40	31	23	06071805054	805054	177	262	0.675572519	0.555279334	0.745445903	0.638964045	060710065004012	060710065004	06071006500	06071	Urban	502.574159	Urban	1	502.574159	San Bernardino	San Bernardino	8386	44.53526018	86-90%	18	9	0.83245	98.8013425	11.68746683	67.53524673	12.34
3113	3860-P84-823	No	3	Contra Costa County Flood Emergency Response Project Grant	206500	206500	Contra Costa County	Flood Protection	Technical Assistance	Preliminary/Planning	37.98976461	-122.0873211	Incompatible	Not Reviewed (Incompatible)	Point	Unique, no duplicates		14	11	03	06013MZ0298	MZ0298	187	333	0.561561562	0.74278334	0.494910284	0.685603043	060133211011005	060133211011	06013321101	06013	Urban	502.5741569	Urban	1	502.5741569	Contra Costa	Martinez	6549	13.2763337	21-25%	5	3	0.001978	9.828991529	7.926803112	23.09919436	11.75
3112	3860-P84-822	No	3	San Joaquin County Flood Emergency Response Project Grant	179750	179750	San Joaquin County Department of Public Works	Flood Protection	Technical Assistance	Preliminary/Planning	37.95042048	-121.2659561	Incompatible	Not Reviewed (Incompatible)	Point	Unique, no duplicates		13	09	05	060770011122	0011122	79	114	0.692982456	0.756125509	0.730105708	0.526292545	060770019004013	060770019004	06077001900	06077	Urban	502.5741559	Urban	1	502.5741559	San Joaquin	Stockton	5592	64.34855821	96-100% (highest scores)	20	10	0.022759	42.81604603	9.340854318	43.54229607	22.26
3111	3860-P84-821	No	3	Yuba City Fire Department Flood Emergency Response Project Grant	111289	111289	Yuba City Fire Department	Flood Protection	Technical Assistance	Preliminary/Planning	39.13776009	-121.6255391	Incompatible	Not Reviewed (Incompatible)	Point	Unique, no duplicates		03	03	04	0610162	62	187	354	0.528248588	0.398966761	0.45567306	0.381311739	061010502011017	061010502011	06101050201	06101	Urban	502.5741611	Urban	1	502.5741611	Sutter	Yuba City	3249	36.53482137	71-75%	15	8	0.018695	38.61275372	7.0158687	11.66918429	18.3
3110	3860-P84-820	No	3	City of Palo Alto Flood Emergency Response Project Grant	120000	120000	City of Palo Alto	Flood Prevention	Technical Assistance	Preliminary/Planning	37.44450075	-122.1607266	Incompatible	Not Reviewed (Incompatible)	Point	Unique, no duplicates		24	18	13	060852053	2053	552	763	0.723460026	0.565633535	0.492324648	0.620935894	060855113022012	060855113022	06085511302	06085	Urban	502.5741588	Urban	1	502.574159	Santa Clara	Palo Alto	4062	17.07730592	31-35%	7	4	0	0	8.446426337	29.24219537	23.23
3109	3860-P84-819	No	3	City of Roseville Flood Emergency Response Project Grant	195290	195290	City of Roseville	Flood Protection	Technical Assistance	Preliminary/Planning	38.74878843	-121.2840603	Incompatible	Not Reviewed (Incompatible)	Point	Unique, no duplicates		06	04	04	060610140632	0140632	215	453	0.474613687	0.61417102	0.396771611	0.381311739	060610209011009	060610209011	06061020901	06061	Urban	502.5741599	Urban	1	502.5741599	Placer	Roseville	2605	31.42323403	66-70%	14	7	0.123947	67.4444622	8.304885808	27.6183283	26.78
3108	3860-P84-818	No	3	Merced County Flood Emergency Response Project Grant	91183	91183	Merced County OES	Flood Protection	Technical Assistance	Preliminary/Planning	37.29034053	-120.4860793	Incompatible	Not Reviewed (Incompatible)	Point	Unique, no duplicates		21	16	12	0604715	15	296	441	0.671201814	0.594925752	0.607638425	0.498541199	060470016012014	060470016012	06047001601	06047	Urban	502.5741521	Urban	1	502.5741521	Merced	Merced	4498	49.96221389	91-95%	19	10	0.174974	74.10899792	11.5240529	66.07502518	23.03
3107	3860-P84-817	No	3	City of West Sacramento Flood Emergency Response Project Grant	270500	270500	City of West Sacramento	Flood Protection	Technical Assistance	Preliminary/Planning	38.58131715	-121.523881	Incompatible	Not Reviewed (Incompatible)	Point	Unique, no duplicates		07	06	06	06113100008	100008	116	186	0.623655914	0.565748104	0.610048282	0.570504134	061130102011009	061130102011	06113010201	06113	Urban	502.5741574	Urban	1	502.5741574	Yolo	West Sacramento	2538	30.85870432	61-65%	13	7	0.025871	45.18139684	8.956926678	37.58811682	33.16
3106	3860-P84-816	No	3	Sacramento County Flood Emergency Response Project Grant	918834	918834	Sacramento County OES	Flood Protection	Technical Assistance	Preliminary/Planning	38.64686115	-121.4079071	Incompatible	Not Reviewed (Incompatible)	Point	Unique, no duplicates		08	06	06	06067UNASSIGN	UNASSIGN	0	0	0	0.518406856	0.610048282	0.570504134	060670073013190	060670073013	06067007301	06067	Urban	502.5741575	Urban	1	502.5741575	Sacramento	McClellan Park	4644	44.54435463	86-90%	18	9	0.058699	56.03324277	8.821595673	35.18378651	11.59
3105	3860-P84-815	No	3	Ventura County Flood Emergency Response Project Grant	839356	839356	Ventura County Watershed Protection District	Flood Protection	Technical Assistance	Preliminary/Planning	34.268033	-119.212793	Incompatible	Not Reviewed (Incompatible)	Point	Unique, no duplicates		37	26	19	061119060	9060	710	1238	0.573505654	0.485334251	0.489334618	0.503533621	061110015031016	061110015031	06111001503	06111	Urban	502.5741552	Urban	1	502.5741552	Ventura	San Buenaventura (Ventura)	5898	24.56799714	51-55%	11	6	0.000285	2.061690906	8.61545036	31.52064451	18.7
3104	3860-P84-814	No	3	Reclamation District 784 Flood Emergency Response Project Grant	284519	284519	Reclamation District 784	Flood Protection	Technical Assistance	Preliminary/Planning	39.0510718	-121.5594097	Incompatible	Not Reviewed (Incompatible)	Point	Unique, no duplicates		03	03	04	06115024	024	149	387	0.38501292	0.398966761	0.45567306	0.381311739	061150407001017	061150407001	06115040700	06115	Rural	185.9447304	Rural	0.369984666	502.5741544	Yuba		10879	28.7017719	61-65%	13	7	0.014602	34.2496404	6.933881352	11.0020141	3.84
3103	3860-P84-813	No	3	Yuba County Flood Emergency Response Project Grant	123500	123500	Yuba County OES	Flood Protection	Technical Assistance	Preliminary/Planning	39.14192513	-121.5976808	Incompatible	Not Reviewed (Incompatible)	Point	Unique, no duplicates		03	03	04	06115006	006	107	202	0.52970297	0.398966761	0.45567306	0.381311739	061150401004009	061150401004	06115040100	06115	Urban	433.1511879	Urban	0.861865228	502.5741541	Yuba	Marysville	4615	41.04672513	81-85%	17	9	0.020178	40.13105322	7.037502016	11.83282981	12.86
[truncated: 3,815 more rows]
[truncated: 90 more columns]
